# Supplementary material for: No evidence for kin recognition in a passerine bird
Source: PLoS One. 2019 Oct 23;14(10):e0213486. doi: 10.1371/journal.pone.0213486 (PMC6808440; doi:10.1371/journal.pone.0213486)
Supplement: S1 File — This is the randomised data necessary to reproduce the experiment. (CSV) [file pone.0213486.s001.csv]

BroodRef	Hatchlings	ChickAge	Year	Treatment	AveXf	ObsMinusAve	MaleID	Age	AveAge	Diff	DayOfYear	Time	EffectVideoTime	Male visits	ProvRateMale	Tapetime	EPPFreq	InclTreat	AveIT	DifITAveIT
r787	4	12	2006	0	-0.210526316	-0.789473684	m2	5	3.526315789	1.473684211	156	0.285	90.2	4	2.66075388	93.8	1	1	0	1
r863	2	7	2005	2	-0.210526316	0.210526316	m2	4	3.526315789	0.473684211	200	0.243	93.1	6	3.866809882	93.7	0.33	0	0	0
r863	2	11	2005	2	-0.210526316	0.210526316	m2	4	3.526315789	0.473684211	204	0.403	88.1	11	7.491486947	93.7	0.33	0	0	0
r936	3	3	2004	2	-0.210526316	0.210526316	m2	3	3.526315789	-0.526315789	182	0.354	86.5	8	5.549132948	93.7	0.25	0	0	0
r936	2	4	2004	2	-0.210526316	0.210526316	m2	3	3.526315789	-0.526315789	183	0.271	91.5	5	3.278688525	93.6	0.25	0	0	0
r936	2	7	2004	2	-0.210526316	0.210526316	m2	3	3.526315789	-0.526315789	186	0.354	91	20	13.18681319	93.6	0.25	0	0	0
r936	2	12	2004	2	-0.210526316	0.210526316	m2	3	3.526315789	-0.526315789	191	0.361	92.4	17	11.03896104	93.8	0.25	0	0	0
r1009	3	3	2004	2	-0.210526316	0.210526316	m2	3	3.526315789	-0.526315789	143	0.368	92.8	18	11.63793103	93.4	0.25	0	0	0
r1009	3	7	2004	2	-0.210526316	0.210526316	m2	3	3.526315789	-0.526315789	147	0.361	91.4	23	15.09846827	93.4	0.25	0	0	0
r1009	3	11	2004	2	-0.210526316	0.210526316	m2	3	3.526315789	-0.526315789	151	0.271	89.8	17	11.35857461	91	0.25	0	0	0
r1062	1	14	2004	0	-0.210526316	-0.789473684	m2	3	3.526315789	-0.526315789	117	0.285	87.4	0	0	93.5	0	-1	0	-1
r1108	5	9	2005	0	-0.210526316	-0.789473684	m2	4	3.526315789	0.473684211	152	0.347	91	5	3.296703297	93.9	NA	0	0	0
r1108	5	12	2005	0	-0.210526316	-0.789473684	m2	4	3.526315789	0.473684211	155	0.326	86.5	3	2.080924855	93.7	NA	0	0	0
r1176	5	9	2005	2	-0.210526316	0.210526316	m2	4	3.526315789	0.473684211	127	0.278	90.8	4	2.643171806	93.5	0	0	0	0
r1176	5	12	2005	2	-0.210526316	0.210526316	m2	4	3.526315789	0.473684211	130	0.424	91.6	4	2.620087336	93.6	0	0	0	0
r824	4	7	2005	1	0.19047619	0.80952381	m3	4	3.619047619	0.380952381	218	0.271	92.2	12	7.809110629	93.6	0	1	0.19047619	0.80952381
r824	4	11	2005	1	0.19047619	0.80952381	m3	4	3.619047619	0.380952381	222	0.299	91.7	16	10.46892039	93.9	0	1	0.19047619	0.80952381
r907	1	3	2004	2	0.19047619	-0.19047619	m3	3	3.619047619	-0.619047619	201	0.361	89.6	3	2.008928571	93.8	0.25	0	0.19047619	-0.19047619
r979	3	3	2004	2	0.19047619	-0.19047619	m3	3	3.619047619	-0.619047619	155	0.271	91.8	8	5.22875817	91.8	0.2	0	0.19047619	-0.19047619
r979	3	7	2004	2	0.19047619	-0.19047619	m3	3	3.619047619	-0.619047619	159	0.347	82.3	19	13.85176185	86.3	0.2	0	0.19047619	-0.19047619
r979	3	11	2004	2	0.19047619	-0.19047619	m3	3	3.619047619	-0.619047619	163	0.264	90.8	6	3.964757709	93.3	0.2	0	0.19047619	-0.19047619
r1035	5	3	2004	2	0.19047619	-0.19047619	m3	3	3.619047619	-0.619047619	131	0.361	95.8	10	6.263048017	93.8	0	0	0.19047619	-0.19047619
r1077	4	7	2005	2	0.19047619	-0.19047619	m3	4	3.619047619	0.380952381	178	0.323	91.6	15	9.825327511	93.4	0.2	0	0.19047619	-0.19047619
r1077	3	11	2005	2	0.19047619	-0.19047619	m3	4	3.619047619	0.380952381	182	0.267	90	19	12.66666667	93.7	0.2	0	0.19047619	-0.19047619
r1178	1	7	2005	2	0.19047619	-0.19047619	m3	4	3.619047619	0.380952381	139	0.25	93.7	4	2.561366062	93.7	0.2	0	0.19047619	-0.19047619
r1178	1	11	2005	2	0.19047619	-0.19047619	m3	4	3.619047619	0.380952381	143	0.25	89.5	1	0.670391061	93.5	0.2	0	0.19047619	-0.19047619
r1178	6	15	2005	2	0.19047619	-0.19047619	m3	4	3.619047619	0.380952381	131	0.344	92	7	4.565217391	93.5	0.2	0	0.19047619	-0.19047619
r744	2	7	2006	0	-0.5	-0.5	m4	5	4.029411765	0.970588235	213	0.389	85.7	3	2.100350058	93.8	0	-1	-0.352941176	-0.647058824
r744	2	11	2006	0	-0.5	-0.5	m4	5	4.029411765	0.970588235	217	0.292	87.9	6	4.09556314	93.7	0	-1	-0.352941176	-0.647058824
r748	2	7	2006	0	-0.5	-0.5	m4	5	4.029411765	0.970588235	201	0.302	91	24	15.82417582	93.4	0.25	0	-0.352941176	0.352941176
r748	2	11	2006	0	-0.5	-0.5	m4	5	4.029411765	0.970588235	205	0.319	89.3	14	9.406494961	91.1	0.25	0	-0.352941176	0.352941176
r780	3	7	2006	2	-0.5	0.5	m4	5	4.029411765	0.970588235	172	0.302	88.4	7	4.751131222	93.7	0.5	0	-0.352941176	0.352941176
r780	2	11	2006	2	-0.5	0.5	m4	5	4.029411765	0.970588235	176	0.389	92	5	3.260869565	93.6	0.5	0	-0.352941176	0.352941176
r821	4	9	2005	0	-0.5	-0.5	m4	4	4.029411765	-0.029411765	211	0.354	93.1	3	1.933404941	93.1	0	-1	-0.352941176	-0.647058824
r821	4	12	2005	0	-0.5	-0.5	m4	4	4.029411765	-0.029411765	214	0.365	93.9	4	2.555910543	93.9	0	-1	-0.352941176	-0.647058824
r900	4	3	2004	0	-0.5	-0.5	m4	3	4.029411765	-1.029411765	211	0.285	93	9	5.806451613	93.8	0.33	0	-0.352941176	0.352941176
r932	2	3	2004	2	-0.5	0.5	m4	3	4.029411765	-1.029411765	189	0.271	91.8	8	5.22875817	93.6	0	0	-0.352941176	0.352941176
r963	3	3	2004	2	-0.5	0.5	m4	3	4.029411765	-1.029411765	166	0.264	92.8	10	6.465517241	93.7	0.5	0	-0.352941176	0.352941176
r963	1	7	2004	2	-0.5	0.5	m4	3	4.029411765	-1.029411765	170	0.271	85.7	4	2.800466744	93.8	0.5	0	-0.352941176	0.352941176
r1052	3	3	2004	2	-0.5	0.5	m4	3	4.029411765	-1.029411765	125	0.333	89.6	7	4.6875	93.3	0	0	-0.352941176	0.352941176
r1069	1	1	2005	0	-0.5	-0.5	m4	4	4.029411765	-0.029411765	164	0.326	89.1	5	3.367003367	93.6	0	-1	-0.352941176	-0.647058824
r1069	2	2	2005	0	-0.5	-0.5	m4	4	4.029411765	-0.029411765	165	0.333	87.8	7	4.783599089	93.7	0	-1	-0.352941176	-0.647058824
r1069	3	3	2005	0	-0.5	-0.5	m4	4	4.029411765	-0.029411765	166	0.344	93.6	7	4.487179487	93.6	0	-1	-0.352941176	-0.647058824
r1069	5	5	2005	0	-0.5	-0.5	m4	4	4.029411765	-0.029411765	168	0.465	92.9	4	2.583423036	93.7	0	-1	-0.352941176	-0.647058824
r1069	5	6	2005	0	-0.5	-0.5	m4	4	4.029411765	-0.029411765	169	0.233	92.3	7	4.550379198	93.7	0	-1	-0.352941176	-0.647058824
r1069	5	8	2005	0	-0.5	-0.5	m4	4	4.029411765	-0.029411765	171	0.448	91.5	3	1.967213115	92.7	0	-1	-0.352941176	-0.647058824
r1069	5	9	2005	0	-0.5	-0.5	m4	4	4.029411765	-0.029411765	172	0.319	91.2	2	1.315789474	93.8	0	-1	-0.352941176	-0.647058824
r1069	5	10	2005	0	-0.5	-0.5	m4	4	4.029411765	-0.029411765	173	0.396	79.9	4	3.003754693	93.7	0	-1	-0.352941176	-0.647058824
r1069	5	11	2005	0	-0.5	-0.5	m4	4	4.029411765	-0.029411765	174	0.403	83	9	6.506024096	93.8	0	-1	-0.352941176	-0.647058824
r1069	5	12	2005	0	-0.5	-0.5	m4	4	4.029411765	-0.029411765	175	0.264	91	2	1.318681319	93.8	0	-1	-0.352941176	-0.647058824
r1149	4	7	2005	1	-0.5	1.5	m4	4	4.029411765	-0.029411765	145	0.417	93.2	25	16.0944206	93.7	0.4	1	-0.352941176	1.352941176
r1149	3	11	2005	1	-0.5	1.5	m4	4	4.029411765	-0.029411765	149	0.378	90.5	13	8.61878453	93.7	0.4	1	-0.352941176	1.352941176
r1034	4	3	2004	1	1	0	m5	3	3	0	131	0.271	87.7	6	4.104903079	93.7	0.25	1	1	0
r1034	3	7	2004	1	1	0	m5	3	3	0	135	0.271	93.7	7	4.482390608	93.7	0.25	1	1	0
r1034	3	11	2004	1	1	0	m5	3	3	0	139	0.285	90.8	0	0	93.7	0.25	1	1	0
r668	4	7	2007	2	0.037037037	-0.037037037	m6	6	4.296296296	1.703703704	223	0.333	77.3	10	7.761966365	90	0.8	0	0.148148148	-0.148148148
r668	4	11	2007	2	0.037037037	-0.037037037	m6	6	4.296296296	1.703703704	227	0.323	87.7	14	9.578107184	90	0.8	0	0.148148148	-0.148148148
r699	3	7	2007	0	0.037037037	-1.037037037	m6	6	4.296296296	1.703703704	183	0.354	86.2	17	11.83294664	88.4	0	-1	0.148148148	-1.148148148
r699	3	11	2007	0	0.037037037	-1.037037037	m6	6	4.296296296	1.703703704	187	0.375	84.1	18	12.84185493	90	0	-1	0.148148148	-1.148148148
r751	3	7	2006	1	0.037037037	0.962962963	m6	5	4.296296296	0.703703704	197	0.368	90	18	12	93.8	0	1	0.148148148	0.851851852
r751	3	11	2006	1	0.037037037	0.962962963	m6	5	4.296296296	0.703703704	201	0.313	90.2	12	7.982261641	93.7	0	1	0.148148148	0.851851852
r825	2	7	2005	2	0.037037037	-0.037037037	m6	4	4.296296296	-0.296296296	217	0.375	86.3	14	9.733487833	92.8	0	0	0.148148148	-0.148148148
r825	2	8	2005	2	0.037037037	-0.037037037	m6	4	4.296296296	-0.296296296	218	0.434	90.9	11	7.260726073	93.8	0	0	0.148148148	-0.148148148
r825	2	11	2005	2	0.037037037	-0.037037037	m6	4	4.296296296	-0.296296296	221	0.306	91.3	8	5.257393209	93.7	0	0	0.148148148	-0.148148148
r969	3	3	2004	1	0.037037037	0.962962963	m6	3	4.296296296	-1.296296296	163	0.347	90.8	11	7.268722467	93.7	0	1	0.148148148	0.851851852
r969	3	7	2004	1	0.037037037	0.962962963	m6	3	4.296296296	-1.296296296	167	0.271	90.1	16	10.65482797	93.7	0	1	0.148148148	0.851851852
r969	3	11	2004	1	0.037037037	0.962962963	m6	3	4.296296296	-1.296296296	171	0.278	91.6	13	8.515283843	93.5	0	1	0.148148148	0.851851852
r1033	2	3	2004	2	0.037037037	-0.037037037	m6	3	4.296296296	-1.296296296	132	0.278	90.8	9	5.947136564	93.8	0	0	0.148148148	-0.148148148
r1033	1	7	2004	2	0.037037037	-0.037037037	m6	3	4.296296296	-1.296296296	136	0.278	84.1	4	2.853745541	93.7	0	0	0.148148148	-0.148148148
r1087	2	7	2005	2	0.037037037	-0.037037037	m6	4	4.296296296	-0.296296296	173	0.25	89.1	17	11.44781145	93.8	0	0	0.148148148	-0.148148148
r1087	2	11	2005	2	0.037037037	-0.037037037	m6	4	4.296296296	-0.296296296	177	0.222	83.2	12	8.653846154	93.6	0	0	0.148148148	-0.148148148
r1130	4	9	2005	0	0.037037037	-1.037037037	m6	4	4.296296296	-0.296296296	136	0.399	66.6	3	2.702702703	93.7	0.25	0	0.148148148	-0.148148148
r1130	4	12	2005	0	0.037037037	-1.037037037	m6	4	4.296296296	-0.296296296	139	0.34	70.6	2	1.699716714	93.6	0.25	0	0.148148148	-0.148148148
r1194	4	11	2004	0	0.037037037	-1.037037037	m6	3	4.296296296	-1.296296296	210	0.368	92.9	1	0.645855759	93.9	NA	0	0.148148148	-0.148148148
r914	4	3	2004	2	0	0	m7	3	3	0	195	0.278	93.7	12	7.684098186	93.7	0	0	0	0
r732	2	7	2006	2	0.476190476	-0.476190476	m8	5	3.904761905	1.095238095	221	0.358	92.1	9	5.863192182	93.7	0	0	0.523809524	-0.523809524
r732	2	11	2006	2	0.476190476	-0.476190476	m8	5	3.904761905	1.095238095	225	0.354	88.2	7	4.761904762	93.6	0	0	0.523809524	-0.523809524
r764	3	7	2006	2	0.476190476	-0.476190476	m8	5	3.904761905	1.095238095	180	0.479	89.5	18	12.06703911	93.8	0	0	0.523809524	-0.523809524
r835	2	7	2005	2	0.476190476	-0.476190476	m8	4	3.904761905	0.095238095	214	0.278	92	8	5.217391304	93.8	0.75	0	0.523809524	-0.523809524
r835	2	11	2005	2	0.476190476	-0.476190476	m8	4	3.904761905	0.095238095	218	0.274	91.6	16	10.48034934	93.6	0.75	0	0.523809524	-0.523809524
r874	3	9	2005	0	0.476190476	-1.476190476	m8	4	3.904761905	0.095238095	177	0.385	88.8	3	2.027027027	94	0.25	0	0.523809524	-0.523809524
r906	3	3	2004	1	0.476190476	0.523809524	m8	3	3.904761905	-0.904761905	202	0.285	85.7	11	7.701283547	93.8	0.33	1	0.523809524	0.476190476
r906	2	7	2004	1	0.476190476	0.523809524	m8	3	3.904761905	-0.904761905	206	0.285	87.4	8	5.491990847	93.8	0.33	1	0.523809524	0.476190476
r906	2	11	2004	1	0.476190476	0.523809524	m8	3	3.904761905	-0.904761905	210	0.285	85.3	7	4.923798359	93.8	0.33	1	0.523809524	0.476190476
r978	3	3	2004	1	0.476190476	0.523809524	m8	3	3.904761905	-0.904761905	156	0.354	89.5	17	11.39664804	93.8	0	1	0.523809524	0.476190476
r978	3	7	2004	1	0.476190476	0.523809524	m8	3	3.904761905	-0.904761905	160	0.278	86.3	17	11.81923523	89.8	0	1	0.523809524	0.476190476
r1126	3	7	2005	1	0.476190476	0.523809524	m8	4	3.904761905	0.095238095	150	0.229	91.6	17	11.13537118	93.8	0.25	1	0.523809524	0.476190476
r1126	3	11	2005	1	0.476190476	0.523809524	m8	4	3.904761905	0.095238095	154	0.292	91.4	23	15.09846827	93.7	0.25	1	0.523809524	0.476190476
r871	2	7	2005	2	-0.352941176	0.352941176	m9	4	3.647058824	0.352941176	195	0.247	83.8	17	12.17183771	93.5	0.25	0	-0.117647059	0.117647059
r871	2	11	2005	2	-0.352941176	0.352941176	m9	4	3.647058824	0.352941176	199	0.33	85.4	6	4.215456674	90.8	0.25	0	-0.117647059	0.117647059
r871	2	12	2005	2	-0.352941176	0.352941176	m9	4	3.647058824	0.352941176	200	0.243	89.8	11	7.349665924	93.2	0.25	0	-0.117647059	0.117647059
r986	5	3	2004	2	-0.352941176	0.352941176	m9	3	3.647058824	-0.647058824	154	0.285	90.8	11	7.268722467	93.8	0.2	0	-0.117647059	0.117647059
r986	4	7	2004	2	-0.352941176	0.352941176	m9	3	3.647058824	-0.647058824	158	0.264	90.9	13	8.580858086	93.7	0.2	0	-0.117647059	0.117647059
r986	4	11	2004	2	-0.352941176	0.352941176	m9	3	3.647058824	-0.647058824	162	0.271	85.4	11	7.728337237	93.6	0.2	0	-0.117647059	0.117647059
r1036	2	3	2004	0	-0.352941176	-0.647058824	m9	3	3.647058824	-0.647058824	130	0.292	90	10	6.666666667	93.8	0.2	0	-0.117647059	0.117647059
r1096	4	9	2005	2	-0.352941176	0.352941176	m9	4	3.647058824	0.352941176	159	0.25	84.1	0	0	93.8	0	0	-0.117647059	0.117647059
r1096	4	12	2005	2	-0.352941176	0.352941176	m9	4	3.647058824	0.352941176	162	0.226	89.2	1	0.67264574	93.7	0	0	-0.117647059	0.117647059
r1129	6	9	2005	0	-0.352941176	-0.647058824	m9	4	3.647058824	0.352941176	135	0.25	88	3	2.045454545	93.5	0	-1	-0.117647059	-0.882352941
r1129	6	12	2005	0	-0.352941176	-0.647058824	m9	4	3.647058824	0.352941176	138	0.25	86.3	2	1.390498262	93.5	0	-1	-0.117647059	-0.882352941
r1133	4	9	2005	0	-0.352941176	-0.647058824	m9	4	3.647058824	0.352941176	135	0.25	84.4	2	1.421800948	93.8	0.67	0	-0.117647059	0.117647059
r1133	4	12	2005	0	-0.352941176	-0.647058824	m9	4	3.647058824	0.352941176	138	0.25	88.4	3	2.036199095	93.5	0.67	0	-0.117647059	0.117647059
r922	4	3	2004	2	0.444444444	-0.444444444	m10	3	3	0	193	0.354	92.5	4	2.594594595	93.6	0.25	0	0.444444444	-0.444444444
r945	1	3	2004	2	0.444444444	-0.444444444	m10	3	3	0	176	0.271	92.3	1	0.650054171	92.3	0.33	0	0.444444444	-0.444444444
r945	1	7	2004	2	0.444444444	-0.444444444	m10	3	3	0	180	0.264	91.5	2	1.31147541	93.7	0.33	0	0.444444444	-0.444444444
r945	1	11	2004	2	0.444444444	-0.444444444	m10	3	3	0	184	0.271	85.1	1	0.705052879	93.6	0.33	0	0.444444444	-0.444444444
r996	2	3	2004	2	0.444444444	-0.444444444	m10	3	3	0	152	0.285	90.4	2	1.327433628	93.6	0	0	0.444444444	-0.444444444
r996	2	7	2004	2	0.444444444	-0.444444444	m10	3	3	0	156	0.347	89.5	0	0	93.8	0	0	0.444444444	-0.444444444
r996	2	11	2004	2	0.444444444	-0.444444444	m10	3	3	0	160	0.271	89.7	0	0	93.4	0	0	0.444444444	-0.444444444
r1027	4	3	2004	1	0.444444444	0.555555556	m10	3	3	0	135	0.368	88.7	4	2.705749718	93.7	0.5	1	0.444444444	0.555555556
r1027	4	7	2004	1	0.444444444	0.555555556	m10	3	3	0	139	0.271	86.3	24	16.68597914	93.7	0.5	1	0.444444444	0.555555556
r1027	3	11	2004	1	0.444444444	0.555555556	m10	3	3	0	143	0.285	91.9	18	11.75190424	93.7	0.5	1	0.444444444	0.555555556
r1197	4	3	2004	1	0.444444444	0.555555556	m10	3	3	0	215	0.278	75.7	7	5.548216645	93.7	0.33	1	0.444444444	0.555555556
r1197	2	7	2004	1	0.444444444	0.555555556	m10	3	3	0	219	0.292	88.6	13	8.803611738	93.4	0.33	1	0.444444444	0.555555556
r1197	1	11	2004	1	0.444444444	0.555555556	m10	3	3	0	223	0.285	86.7	0	0	93.8	0.33	1	0.444444444	0.555555556
r807	3	7	2005	0	-0.357142857	-0.642857143	m11	4	3.535714286	0.464285714	236	0.417	92.2	17	11.06290672	92.8	0.33	0	0.107142857	-0.107142857
r807	3	8	2005	0	-0.357142857	-0.642857143	m11	4	3.535714286	0.464285714	237	0.323	93	9	5.806451613	94	0.33	0	0.107142857	-0.107142857
r807	3	11	2005	0	-0.357142857	-0.642857143	m11	4	3.535714286	0.464285714	239	0.281	93.8	10	6.396588486	93.8	0.33	0	0.107142857	-0.107142857
r868	3	7	2005	2	-0.357142857	0.357142857	m11	4	3.535714286	0.464285714	198	0.25	93.2	7	4.506437768	93.3	0.25	0	0.107142857	-0.107142857
r868	3	11	2005	2	-0.357142857	0.357142857	m11	4	3.535714286	0.464285714	202	0.257	92.4	8	5.194805195	93.6	0.25	0	0.107142857	-0.107142857
r924	2	3	2004	2	-0.357142857	0.357142857	m11	3	3.535714286	-0.535714286	192	0.361	90.5	8	5.303867403	93.6	0	0	0.107142857	-0.107142857
r956	1	3	2004	0	-0.357142857	-0.642857143	m11	3	3.535714286	-0.535714286	168	0.264	91.9	5	3.264417845	93.7	1	1	0.107142857	0.892857143
r956	4	12	2004	0	-0.357142857	-0.642857143	m11	3	3.535714286	-0.535714286	164	0.438	90.9	3	1.98019802	93.8	1	1	0.107142857	0.892857143
r1040	1	3	2004	2	-0.357142857	0.357142857	m11	3	3.535714286	-0.535714286	129	0.368	91.2	8	5.263157895	91.2	0.5	0	0.107142857	-0.107142857
r1040	1	7	2004	2	-0.357142857	0.357142857	m11	3	3.535714286	-0.535714286	134	0.417	89.9	6	4.004449388	93.7	0.5	0	0.107142857	-0.107142857
r1040	1	11	2004	2	-0.357142857	0.357142857	m11	3	3.535714286	-0.535714286	138	0.354	92.4	2	1.298701299	93.7	0.5	0	0.107142857	-0.107142857
r1078	4	9	2005	0	-0.357142857	-0.642857143	m11	4	3.535714286	0.464285714	166	0.271	93.7	4	2.561366062	93.7	0.5	0	0.107142857	-0.107142857
r1078	4	12	2005	0	-0.357142857	-0.642857143	m11	4	3.535714286	0.464285714	169	0.309	93.6	2	1.282051282	93.6	0.5	0	0.107142857	-0.107142857
r1161	1	7	2005	2	-0.357142857	0.357142857	m11	4	3.535714286	0.464285714	143	0.25	90.4	13	8.628318584	93.7	0.2	0	0.107142857	-0.107142857
r1161	1	11	2005	2	-0.357142857	0.357142857	m11	4	3.535714286	0.464285714	147	0.264	87	2	1.379310345	93.7	0.2	0	0.107142857	-0.107142857
r1196	3	3	2004	2	-0.357142857	0.357142857	m11	3	3.535714286	-0.535714286	216	0.354	93.2	5	3.21888412	93.8	0.33	0	0.107142857	-0.107142857
r1196	1	7	2004	2	-0.357142857	0.357142857	m11	3	3.535714286	-0.535714286	220	0.333	87	7	4.827586207	93.8	0.33	0	0.107142857	-0.107142857
r1196	1	11	2004	2	-0.357142857	0.357142857	m11	3	3.535714286	-0.535714286	224	0.292	90.4	9	5.973451327	93.7	0.33	0	0.107142857	-0.107142857
r736	4	7	2006	2	0.206896552	-0.206896552	m12	5	3.931034483	1.068965517	218	0.368	92.6	18	11.66306695	93.8	0	0	0.206896552	-0.206896552
r736	4	11	2006	2	0.206896552	-0.206896552	m12	5	3.931034483	1.068965517	222	0.375	92.7	25	16.18122977	93.5	0	0	0.206896552	-0.206896552
r763	4	7	2006	1	0.206896552	0.793103448	m12	5	3.931034483	1.068965517	180	0.385	93.7	24	15.36819637	93.7	0	1	0.206896552	0.793103448
r763	4	11	2006	1	0.206896552	0.793103448	m12	5	3.931034483	1.068965517	184	0.292	91.7	18	11.77753544	93.8	0	1	0.206896552	0.793103448
r800	3	7	2006	2	0.206896552	-0.206896552	m12	5	3.931034483	1.068965517	138	0.299	92	12	7.826086957	93.6	0	0	0.206896552	-0.206896552
r800	2	11	2006	2	0.206896552	-0.206896552	m12	5	3.931034483	1.068965517	142	0.375	92.6	15	9.719222462	93.8	0	0	0.206896552	-0.206896552
r842	3	7	2005	2	0.206896552	-0.206896552	m12	4	3.931034483	0.068965517	213	0.278	91.3	21	13.80065717	93.7	0	0	0.206896552	-0.206896552
r842	3	11	2005	2	0.206896552	-0.206896552	m12	4	3.931034483	0.068965517	217	0.368	91.6	25	16.37554585	93.8	0	0	0.206896552	-0.206896552
r842	3	12	2005	2	0.206896552	-0.206896552	m12	4	3.931034483	0.068965517	218	0.358	89.2	14	9.417040359	94	0	0	0.206896552	-0.206896552
r890	5	9	2005	0	0.206896552	-1.206896552	m12	4	3.931034483	0.068965517	171	0.229	89.3	6	4.031354983	92.6	0	-1	0.206896552	-1.206896552
r890	5	12	2005	0	0.206896552	-1.206896552	m12	4	3.931034483	0.068965517	174	0.243	89.7	8	5.351170569	93.8	0	-1	0.206896552	-1.206896552
r928	4	4	2004	2	0.206896552	-0.206896552	m12	3	3.931034483	-0.931034483	191	0.271	92.7	10	6.472491909	93.7	0	0	0.206896552	-0.206896552
r928	4	7	2004	2	0.206896552	-0.206896552	m12	3	3.931034483	-0.931034483	194	0.271	92.5	21	13.62162162	93.7	0	0	0.206896552	-0.206896552
r928	4	11	2004	2	0.206896552	-0.206896552	m12	3	3.931034483	-0.931034483	198	0.285	89.1	26	17.50841751	93.8	0	0	0.206896552	-0.206896552
r999	4	3	2004	1	0.206896552	0.793103448	m12	3	3.931034483	-0.931034483	151	0.278	92.8	13	8.405172414	93.7	0	1	0.206896552	0.793103448
r999	4	7	2004	1	0.206896552	0.793103448	m12	3	3.931034483	-0.931034483	155	0.278	90.9	9	5.940594059	93.7	0	1	0.206896552	0.793103448
r999	4	11	2004	1	0.206896552	0.793103448	m12	3	3.931034483	-0.931034483	159	0.271	83.9	16	11.44219309	93.7	0	1	0.206896552	0.793103448
r1057	3	7	2004	2	0.206896552	-0.206896552	m12	3	3.931034483	-0.931034483	127	0.285	92.3	2	1.300108342	93.4	0.4	0	0.206896552	-0.206896552
r1155	4	7	2005	2	0.206896552	-0.206896552	m12	4	3.931034483	0.068965517	143	0.347	91.3	11	7.228915663	93.8	0	0	0.206896552	-0.206896552
r1155	4	8	2005	2	0.206896552	-0.206896552	m12	4	3.931034483	0.068965517	144	0.333	93.7	14	8.964781217	93.7	0	0	0.206896552	-0.206896552
r1155	5	12	2005	2	0.206896552	-0.206896552	m12	4	3.931034483	0.068965517	133	0.417	90	5	3.333333333	93.5	0	0	0.206896552	-0.206896552
r828	4	9	2005	2	0.181818182	-0.181818182	m13	4	3.772727273	0.227272727	205	0.347	92.2	4	2.603036876	93.6	0	0	0.181818182	-0.181818182
r828	4	12	2005	2	0.181818182	-0.181818182	m13	4	3.772727273	0.227272727	208	0.34	92.6	7	4.535637149	93.8	0	0	0.181818182	-0.181818182
r973	5	3	2004	1	0.181818182	0.818181818	m13	3	3.772727273	-0.772727273	160	0.361	93.7	20	12.80683031	93.7	0	1	0.181818182	0.818181818
r973	4	7	2004	1	0.181818182	0.818181818	m13	3	3.772727273	-0.772727273	164	0.271	92.7	18	11.65048544	93.6	0	1	0.181818182	0.818181818
r973	4	11	2004	1	0.181818182	0.818181818	m13	3	3.772727273	-0.772727273	168	0.347	92.5	23	14.91891892	93.7	0	1	0.181818182	0.818181818
r1060	3	3	2004	2	0.181818182	-0.181818182	m13	3	3.772727273	-0.772727273	120	0.292	90.8	7	4.625550661	93.7	0	0	0.181818182	-0.181818182
r1085	4	4	2005	2	0.181818182	-0.181818182	m13	4	3.772727273	0.227272727	159	0.354	87.2	5	3.440366972	93.9	0	0	0.181818182	-0.181818182
r1085	4	5	2005	2	0.181818182	-0.181818182	m13	4	3.772727273	0.227272727	160	0.326	90.6	2	1.324503311	93.6	0	0	0.181818182	-0.181818182
r1085	4	6	2005	2	0.181818182	-0.181818182	m13	4	3.772727273	0.227272727	161	0.319	90.6	2	1.324503311	93.7	0	0	0.181818182	-0.181818182
r1085	4	7	2005	2	0.181818182	-0.181818182	m13	4	3.772727273	0.227272727	162	0.403	86.1	2	1.393728223	93.8	0	0	0.181818182	-0.181818182
r1085	3	7	2005	2	0.181818182	-0.181818182	m13	4	3.772727273	0.227272727	175	0.264	92.7	35	22.65372168	93.8	0	0	0.181818182	-0.181818182
r1085	4	9	2005	2	0.181818182	-0.181818182	m13	4	3.772727273	0.227272727	164	0.326	93.7	2	1.280683031	93.7	0	0	0.181818182	-0.181818182
r1085	4	10	2005	2	0.181818182	-0.181818182	m13	4	3.772727273	0.227272727	165	0.333	88.6	4	2.708803612	93.7	0	0	0.181818182	-0.181818182
r1085	4	11	2005	2	0.181818182	-0.181818182	m13	4	3.772727273	0.227272727	166	0.344	93.6	3	1.923076923	93.6	0	0	0.181818182	-0.181818182
r1085	3	11	2005	2	0.181818182	-0.181818182	m13	4	3.772727273	0.227272727	179	0.344	91.4	22	14.44201313	93.7	0	0	0.181818182	-0.181818182
r1085	4	13	2005	2	0.181818182	-0.181818182	m13	4	3.772727273	0.227272727	168	0.462	89.2	2	1.34529148	93.5	0	0	0.181818182	-0.181818182
r1137	1	7	2005	2	0.181818182	-0.181818182	m13	4	3.772727273	0.227272727	147	0.344	93.5	2	1.28342246	95	0	0	0.181818182	-0.181818182
r1137	5	12	2005	2	0.181818182	-0.181818182	m13	4	3.772727273	0.227272727	136	0.316	91.9	9	5.875952122	93.6	0	0	0.181818182	-0.181818182
r790	4	12	2006	2	-0.774193548	0.774193548	m14	4	2.838709677	1.161290323	150	0.288	92.1	4	2.605863192	93.7	0.25	0	-0.612903226	0.612903226
r858	2	2	2005	0	-0.774193548	-0.225806452	m14	3	2.838709677	0.161290323	182	0.431	86.3	3	2.085747393	93.8	0	-1	-0.612903226	-0.387096774
r858	3	3	2005	0	-0.774193548	-0.225806452	m14	3	2.838709677	0.161290323	183	0.33	89.6	5	3.348214286	93.5	0	-1	-0.612903226	-0.387096774
r858	3	4	2005	0	-0.774193548	-0.225806452	m14	3	2.838709677	0.161290323	184	0.399	89.3	3	2.015677492	93.5	0	-1	-0.612903226	-0.387096774
r858	3	5	2005	0	-0.774193548	-0.225806452	m14	3	2.838709677	0.161290323	185	0.406	93.7	5	3.201707577	93.7	0	-1	-0.612903226	-0.387096774
r858	3	6	2005	0	-0.774193548	-0.225806452	m14	3	2.838709677	0.161290323	186	0.406	91.6	4	2.620087336	94	0	-1	-0.612903226	-0.387096774
r858	3	7	2005	0	-0.774193548	-0.225806452	m14	3	2.838709677	0.161290323	187	0.406	91.7	6	3.925845147	93.7	0	-1	-0.612903226	-0.387096774
r858	3	8	2005	0	-0.774193548	-0.225806452	m14	3	2.838709677	0.161290323	188	0.396	91.4	4	2.625820569	93.8	0	-1	-0.612903226	-0.387096774
r858	3	9	2005	0	-0.774193548	-0.225806452	m14	3	2.838709677	0.161290323	189	0.406	91.7	5	3.271537623	93.7	0	-1	-0.612903226	-0.387096774
r858	3	10	2005	0	-0.774193548	-0.225806452	m14	3	2.838709677	0.161290323	190	0.483	91.5	6	3.93442623	93.7	0	-1	-0.612903226	-0.387096774
r858	3	11	2005	0	-0.774193548	-0.225806452	m14	3	2.838709677	0.161290323	191	0.396	91.8	4	2.614379085	93.7	0	-1	-0.612903226	-0.387096774
r858	3	12	2005	0	-0.774193548	-0.225806452	m14	3	2.838709677	0.161290323	192	0.458	87.1	6	4.133180253	93.7	0	-1	-0.612903226	-0.387096774
r858	3	13	2005	0	-0.774193548	-0.225806452	m14	3	2.838709677	0.161290323	193	0.403	93.2	4	2.575107296	93.7	0	-1	-0.612903226	-0.387096774
r858	3	14	2005	0	-0.774193548	-0.225806452	m14	3	2.838709677	0.161290323	194	0.375	91.5	4	2.62295082	93.7	0	-1	-0.612903226	-0.387096774
r858	3	15	2005	0	-0.774193548	-0.225806452	m14	3	2.838709677	0.161290323	195	0.392	92.5	3	1.945945946	93	0	-1	-0.612903226	-0.387096774
r858	3	16	2005	0	-0.774193548	-0.225806452	m14	3	2.838709677	0.161290323	196	0.399	93.1	3	1.933404941	93.1	0	-1	-0.612903226	-0.387096774
r858	3	17	2005	0	-0.774193548	-0.225806452	m14	3	2.838709677	0.161290323	197	0.403	93.6	3	1.923076923	93.6	0	-1	-0.612903226	-0.387096774
r858	3	18	2005	0	-0.774193548	-0.225806452	m14	3	2.838709677	0.161290323	198	0.403	91.4	4	2.625820569	93.7	0	-1	-0.612903226	-0.387096774
r892	1	1	2005	0	-0.774193548	-0.225806452	m14	3	2.838709677	0.161290323	175	0.486	91.5	3	1.967213115	93.8	NA	0	-0.612903226	0.612903226
r892	1	2	2005	0	-0.774193548	-0.225806452	m14	3	2.838709677	0.161290323	176	0.396	84.7	3	2.12514758	93.7	NA	0	-0.612903226	0.612903226
r892	1	3	2005	0	-0.774193548	-0.225806452	m14	3	2.838709677	0.161290323	177	0.465	91.9	7	4.570184984	93.6	NA	0	-0.612903226	0.612903226
r912	1	3	2004	0	-0.774193548	-0.225806452	m14	2	2.838709677	-0.838709677	196	0.354	66.5	0	0	88.9	0	-1	-0.612903226	-0.387096774
r991	4	3	2004	2	-0.774193548	0.774193548	m14	2	2.838709677	-0.838709677	153	0.271	92.3	4	2.600216685	93.7	0	0	-0.612903226	0.612903226
r991	2	7	2004	2	-0.774193548	0.774193548	m14	2	2.838709677	-0.838709677	157	0.347	92.2	24	15.61822126	93.8	0	0	-0.612903226	0.612903226
r991	2	11	2004	2	-0.774193548	0.774193548	m14	2	2.838709677	-0.838709677	161	0.368	91.5	0	0	93.7	0	0	-0.612903226	0.612903226
r1100	5	9	2005	0	-0.774193548	-0.225806452	m14	3	2.838709677	0.161290323	152	0.34	87.6	3	2.054794521	93.9	0.6	0	-0.612903226	0.612903226
r1100	5	12	2005	0	-0.774193548	-0.225806452	m14	3	2.838709677	0.161290323	155	0.326	93.7	8	5.122732124	93.7	0.6	0	-0.612903226	0.612903226
r1172	5	9	2005	2	-0.774193548	0.774193548	m14	3	2.838709677	0.161290323	126	0.313	87.7	3	2.052451539	92.5	0	0	-0.612903226	0.612903226
r1172	5	12	2005	2	-0.774193548	0.774193548	m14	3	2.838709677	0.161290323	129	0.271	91.3	5	3.285870756	93.7	0	0	-0.612903226	0.612903226
r836	3	7	2005	2	0.1	-0.1	m15	3	2.55	0.45	214	0.285	91.6	24	15.72052402	93.5	0.33	0	0.1	-0.1
r836	2	11	2005	2	0.1	-0.1	m15	3	2.55	0.45	218	0.358	93.7	10	6.403415155	93.7	0.33	0	0.1	-0.1
r836	2	12	2005	2	0.1	-0.1	m15	3	2.55	0.45	219	0.278	92.1	19	12.37785016	93.9	0.33	0	0.1	-0.1
r888	5	9	2005	0	0.1	-1.1	m15	3	2.55	0.45	171	0.375	90.8	5	3.303964758	93.8	0	-1	0.1	-1.1
r888	5	12	2005	0	0.1	-1.1	m15	3	2.55	0.45	174	0.403	89.1	6	4.04040404	93.7	0	-1	0.1	-1.1
r937	3	3	2004	2	0.1	-0.1	m15	2	2.55	-0.55	182	0.354	92.4	5	3.246753247	93.6	0	0	0.1	-0.1
r937	3	4	2004	2	0.1	-0.1	m15	2	2.55	-0.55	183	0.271	91.3	10	6.571741512	93.6	0	0	0.1	-0.1
r937	3	7	2004	2	0.1	-0.1	m15	2	2.55	-0.55	186	0.354	92.1	16	10.42345277	93.7	0	0	0.1	-0.1
r937	3	12	2004	2	0.1	-0.1	m15	2	2.55	-0.55	191	0.361	88	23	15.68181818	91	0	0	0.1	-0.1
r1024	3	3	2004	2	0.1	-0.1	m15	2	2.55	-0.55	135	0.375	92.7	11	7.1197411	93.7	0.57	0	0.1	-0.1
r1024	3	7	2004	2	0.1	-0.1	m15	2	2.55	-0.55	139	0.375	92.2	21	13.6659436	93.7	0.57	0	0.1	-0.1
r1024	3	11	2004	2	0.1	-0.1	m15	2	2.55	-0.55	143	0.368	91.4	31	20.35010941	93.7	0.57	0	0.1	-0.1
r1162	4	7	2005	1	0.1	0.9	m15	3	2.55	0.45	142	0.333	89	13	8.764044944	93.7	0	1	0.1	0.9
r1162	2	11	2005	1	0.1	0.9	m15	3	2.55	0.45	146	0.264	89.8	22	14.69933185	93.5	0	1	0.1	0.9
r846	1	7	2005	2	0.1	-0.1	m16	3	2.55	0.45	210	0.271	93.7	7	4.482390608	93.7	0	0	0.1	-0.1
r846	1	11	2005	2	0.1	-0.1	m16	3	2.55	0.45	214	0.288	90.8	3	1.982378855	93.7	0	0	0.1	-0.1
r913	3	3	2004	2	0.1	-0.1	m16	2	2.55	-0.55	195	0.271	92.3	13	8.450704225	93.8	0	0	0.1	-0.1
r913	2	7	2004	2	0.1	-0.1	m16	2	2.55	-0.55	199	0.319	91.1	10	6.586169045	93.6	0	0	0.1	-0.1
r913	2	11	2004	2	0.1	-0.1	m16	2	2.55	-0.55	203	0.285	92.4	16	10.38961039	93.6	0	0	0.1	-0.1
r913	2	12	2004	2	0.1	-0.1	m16	2	2.55	-0.55	204	0.382	65.7	11	10.0456621	93.8	0	0	0.1	-0.1
r977	2	7	2004	2	0.1	-0.1	m16	2	2.55	-0.55	160	0.354	92.3	14	9.100758397	93.5	0	0	0.1	-0.1
r977	2	11	2004	2	0.1	-0.1	m16	2	2.55	-0.55	164	0.361	92.1	9	5.863192182	93.6	0	0	0.1	-0.1
r1039	3	3	2004	2	0.1	-0.1	m16	2	2.55	-0.55	130	0.285	85.8	15	10.48951049	86.8	0.4	0	0.1	-0.1
r1071	3	7	2005	1	0.1	0.9	m16	3	2.55	0.45	180	0.319	93	10	6.451612903	93.5	0	1	0.1	0.9
r1166	3	7	2005	2	0.1	-0.1	m16	3	2.55	0.45	141	0.285	91.8	11	7.189542484	93.8	0	0	0.1	-0.1
r1166	3	8	2005	2	0.1	-0.1	m16	3	2.55	0.45	142	0.5	92.1	17	11.07491857	94	0	0	0.1	-0.1
r1166	3	9	2005	2	0.1	-0.1	m16	3	2.55	0.45	143	0.25	90.8	22	14.53744493	94	0	0	0.1	-0.1
r815	1	7	2005	2	0.076923077	-0.076923077	m17	3	2.692307692	0.307692308	227	0.292	91.6	0	0	93.5	0	0	0.076923077	-0.076923077
r815	1	11	2005	2	0.076923077	-0.076923077	m17	3	2.692307692	0.307692308	231	0.316	90.4	0	0	91	0	0	0.076923077	-0.076923077
r815	3	13	2005	2	0.076923077	-0.076923077	m17	3	2.692307692	0.307692308	219	0.274	91.8	0	0	94	0	0	0.076923077	-0.076923077
r832	3	7	2005	2	0.076923077	-0.076923077	m17	3	2.692307692	0.307692308	215	0.281	92.6	25	16.1987041	93.5	0	0	0.076923077	-0.076923077
r832	3	11	2005	2	0.076923077	-0.076923077	m17	3	2.692307692	0.307692308	219	0.278	92.7	27	17.47572816	93.5	0	0	0.076923077	-0.076923077
r925	1	3	2004	2	0.076923077	-0.076923077	m17	2	2.692307692	-0.692307692	192	0.361	86.3	4	2.780996524	93.7	0.75	0	0.076923077	-0.076923077
r985	3	3	2004	2	0.076923077	-0.076923077	m17	2	2.692307692	-0.692307692	155	0.271	91.8	8	5.22875817	93.8	0	0	0.076923077	-0.076923077
r985	2	7	2004	2	0.076923077	-0.076923077	m17	2	2.692307692	-0.692307692	159	0.347	91.3	11	7.228915663	93.7	0	0	0.076923077	-0.076923077
r985	2	11	2004	2	0.076923077	-0.076923077	m17	2	2.692307692	-0.692307692	163	0.264	92.4	20	12.98701299	93.7	0	0	0.076923077	-0.076923077
r1041	3	3	2004	1	0.076923077	0.923076923	m17	2	2.692307692	-0.692307692	129	0.361	91.2	11	7.236842105	93.7	0	1	0.076923077	0.923076923
r1073	3	7	2005	2	0.076923077	-0.076923077	m17	3	2.692307692	0.307692308	180	0.319	92.3	21	13.65113759	93.5	0.4	0	0.076923077	-0.076923077
r1073	3	11	2005	2	0.076923077	-0.076923077	m17	3	2.692307692	0.307692308	184	0.319	84.2	5	3.562945368	93.1	0.4	0	0.076923077	-0.076923077
r1167	2	7	2005	2	0.076923077	-0.076923077	m17	3	2.692307692	0.307692308	141	0.285	84.5	9	6.390532544	84.5	0.33	0	0.076923077	-0.076923077
r1167	2	8	2005	2	0.076923077	-0.076923077	m17	3	2.692307692	0.307692308	142	0.333	94	15	9.574468085	94	0.33	0	0.076923077	-0.076923077
r1167	2	11	2005	2	0.076923077	-0.076923077	m17	3	2.692307692	0.307692308	145	0.26	93.1	11	7.08915145	93.7	0.33	0	0.076923077	-0.076923077
r993	3	3	2004	1	1	0	m18	2	2	0	153	0.354	84.1	13	9.274673008	93.8	0.25	1	1	0
r993	4	7	2004	1	1	0	m18	2	2	0	157	0.347	88.8	26	17.56756757	93.7	0.25	1	1	0
r993	3	11	2004	1	1	0	m18	2	2	0	161	0.271	89.7	30	20.06688963	93.7	0.25	1	1	0
r993	3	11	2004	1	1	0	m18	2	2	0	161	0.375	92	35	22.82608696	93.7	0.25	1	1	0
r970	3	3	2004	2	0	0	m19	2	2	0	163	0.361	92	11	7.173913043	93.6	0	0	0	0
r970	2	7	2004	2	0	0	m19	2	2	0	167	0.361	92.3	12	7.800650054	93.7	0	0	0	0
r970	2	11	2004	2	0	0	m19	2	2	0	171	0.271	91.4	1	0.656455142	93.9	0	0	0	0
r1004	3	3	2004	2	0	0	m19	2	2	0	149	0.34	87	7	4.827586207	93.6	0.25	0	0	0
r1004	3	7	2004	2	0	0	m19	2	2	0	153	0.354	90	16	10.66666667	93.6	0.25	0	0	0
r1004	3	11	2004	2	0	0	m19	2	2	0	157	0.264	85.5	7	4.912280702	93.7	0.25	0	0	0
r1037	4	2	2004	2	0	0	m19	2	2	0	117	0.368	88.9	5	3.374578178	93.7	0.25	0	0	0
r1037	3	3	2004	2	0	0	m19	2	2	0	130	0.375	90.7	11	7.276736494	93.8	0.25	0	0	0
r1054	2	3	2004	2	0	0	m19	2	2	0	124	0.389	89.2	7	4.708520179	92.4	0.25	0	0	0
r875	4	7	2005	1	-0.344827586	1.344827586	m20	3	2.689655172	0.310344828	192	0.306	90	13	8.666666667	93.7	0	1	-0.344827586	1.344827586
r875	4	11	2005	1	-0.344827586	1.344827586	m20	3	2.689655172	0.310344828	182	0.354	92.2	3	1.952277657	93.7	0	1	-0.344827586	1.344827586
r875	3	11	2005	1	-0.344827586	1.344827586	m20	3	2.689655172	0.310344828	196	0.326	91.6	13	8.515283843	93.5	0	1	-0.344827586	1.344827586
r905	3	3	2004	2	-0.344827586	0.344827586	m20	2	2.689655172	-0.689655172	203	0.271	90.7	7	4.630650496	93.8	0.25	0	-0.344827586	0.344827586
r905	3	5	2004	2	-0.344827586	0.344827586	m20	2	2.689655172	-0.689655172	206	0.278	91.1	13	8.562019759	93.6	0.25	0	-0.344827586	0.344827586
r905	3	11	2004	2	-0.344827586	0.344827586	m20	2	2.689655172	-0.689655172	210	0.278	89	9	6.06741573	89	0.25	0	-0.344827586	0.344827586
r997	3	3	2004	2	-0.344827586	0.344827586	m20	2	2.689655172	-0.689655172	152	0.285	93.8	5	3.198294243	93.8	0.67	0	-0.344827586	0.344827586
r997	2	7	2004	2	-0.344827586	0.344827586	m20	2	2.689655172	-0.689655172	156	0.271	89.2	9	6.053811659	93.7	0.67	0	-0.344827586	0.344827586
r997	2	11	2004	2	-0.344827586	0.344827586	m20	2	2.689655172	-0.689655172	160	0.361	90.8	5	3.303964758	93.7	0.67	0	-0.344827586	0.344827586
r1050	1	3	2004	2	-0.344827586	0.344827586	m20	2	2.689655172	-0.689655172	127	0.292	67.5	3	2.666666667	93.7	0.67	0	-0.344827586	0.344827586
r1102	2	2	2005	0	-0.344827586	-0.655172414	m20	3	2.689655172	0.310344828	149	0.458	93.1	2	1.288936627	93.9	0	-1	-0.344827586	-0.655172414
r1102	3	3	2005	0	-0.344827586	-0.655172414	m20	3	2.689655172	0.310344828	150	0.451	91.5	4	2.62295082	93.6	0	-1	-0.344827586	-0.655172414
r1102	4	4	2005	0	-0.344827586	-0.655172414	m20	3	2.689655172	0.310344828	151	0.5	79.4	5	3.778337531	93.7	0	-1	-0.344827586	-0.655172414
r1102	5	5	2005	0	-0.344827586	-0.655172414	m20	3	2.689655172	0.310344828	152	0.424	89.3	2	1.343784994	93.8	0	-1	-0.344827586	-0.655172414
r1102	5	6	2005	0	-0.344827586	-0.655172414	m20	3	2.689655172	0.310344828	153	0.347	88.7	2	1.352874859	93.9	0	-1	-0.344827586	-0.655172414
r1102	5	7	2005	0	-0.344827586	-0.655172414	m20	3	2.689655172	0.310344828	154	0.441	90.7	4	2.646085998	93.6	0	-1	-0.344827586	-0.655172414
r1102	5	8	2005	0	-0.344827586	-0.655172414	m20	3	2.689655172	0.310344828	155	0.399	91.9	4	2.611534276	93.6	0	-1	-0.344827586	-0.655172414
r1102	5	9	2005	0	-0.344827586	-0.655172414	m20	3	2.689655172	0.310344828	156	0.413	87	2	1.379310345	93.7	0	-1	-0.344827586	-0.655172414
r1102	5	10	2005	0	-0.344827586	-0.655172414	m20	3	2.689655172	0.310344828	157	0.41	91.3	5	3.285870756	93.7	0	-1	-0.344827586	-0.655172414
r1102	5	11	2005	0	-0.344827586	-0.655172414	m20	3	2.689655172	0.310344828	158	0.392	89.3	3	2.015677492	93.8	0	-1	-0.344827586	-0.655172414
r1102	5	12	2005	0	-0.344827586	-0.655172414	m20	3	2.689655172	0.310344828	159	0.375	92.3	5	3.250270856	93.7	0	-1	-0.344827586	-0.655172414
r1102	5	13	2005	0	-0.344827586	-0.655172414	m20	3	2.689655172	0.310344828	160	0.399	87.9	3	2.04778157	93.6	0	-1	-0.344827586	-0.655172414
r1102	5	14	2005	0	-0.344827586	-0.655172414	m20	3	2.689655172	0.310344828	161	0.396	87.3	4	2.749140893	93.5	0	-1	-0.344827586	-0.655172414
r1102	5	15	2005	0	-0.344827586	-0.655172414	m20	3	2.689655172	0.310344828	162	0.479	83.9	2	1.430274136	93.7	0	-1	-0.344827586	-0.655172414
r1153	5	9	2005	2	-0.344827586	0.344827586	m20	3	2.689655172	0.310344828	130	0.34	89.5	3	2.011173184	93.7	0	0	-0.344827586	0.344827586
r1153	5	12	2005	2	-0.344827586	0.344827586	m20	3	2.689655172	0.310344828	133	0.417	86.4	6	4.166666667	93.6	0	0	-0.344827586	0.344827586
r897	3	3	2004	2	0.4	-0.4	m21	2	2.466666667	-0.466666667	213	0.313	76.6	16	12.53263708	79.2	0	0	0.466666667	-0.466666667
r897	3	7	2004	2	0.4	-0.4	m21	2	2.466666667	-0.466666667	217	0.368	87.8	17	11.61731207	93.8	0	0	0.466666667	-0.466666667
r897	3	11	2004	2	0.4	-0.4	m21	2	2.466666667	-0.466666667	221	0.292	88.5	13	8.813559322	93.8	0	0	0.466666667	-0.466666667
r938	4	11	2004	0	0.4	-1.4	m21	2	2.466666667	-0.466666667	174	0.354	89	6	4.04494382	93.9	0.25	0	0.466666667	-0.466666667
r994	4	3	2004	2	0.4	-0.4	m21	2	2.466666667	-0.466666667	153	0.271	86.2	7	4.872389791	93.5	0	0	0.466666667	-0.466666667
r994	2	7	2004	2	0.4	-0.4	m21	2	2.466666667	-0.466666667	157	0.347	50.2	2	2.390438247	93.7	0	0	0.466666667	-0.466666667
r1094	3	7	2005	1	0.4	0.6	m21	3	2.466666667	0.533333333	171	0.302	79.7	18	13.55081556	85	0.33	1	0.466666667	0.533333333
r1094	3	11	2005	1	0.4	0.6	m21	3	2.466666667	0.533333333	175	0.264	90.9	1	0.660066007	92	0.33	1	0.466666667	0.533333333
r1163	4	7	2005	1	0.4	0.6	m21	3	2.466666667	0.533333333	142	0.333	91.8	15	9.803921569	93.7	0.2	1	0.466666667	0.533333333
r1163	5	12	2005	1	0.4	0.6	m21	3	2.466666667	0.533333333	132	0.309	93.5	5	3.20855615	93.5	0.2	1	0.466666667	0.533333333
r680	2	7	2007	0	-0.175	-0.825	m22	5	3.575	1.425	214	0.375	88.7	16	10.82299887	90	0	-1	-0.05	-0.95
r680	2	11	2007	0	-0.175	-0.825	m22	5	3.575	1.425	218	0.271	84.9	25	17.66784452	90	0	-1	-0.05	-0.95
r693	4	7	2007	0	-0.175	-0.825	m22	5	3.575	1.425	188	0.354	87.1	1	0.688863375	90	0	-1	-0.05	-0.95
r693	2	12	2007	0	-0.175	-0.825	m22	5	3.575	1.425	193	0.264	87.1	0	0	90	0	-1	-0.05	-0.95
r704	2	7	2007	0	-0.175	-0.825	m22	5	3.575	1.425	178	0.378	87.4	3	2.059496568	90	0	-1	-0.05	-0.95
r704	2	11	2007	0	-0.175	-0.825	m22	5	3.575	1.425	182	0.253	87.6	19	13.01369863	90	0	-1	-0.05	-0.95
r719	2	7	2007	0	-0.175	-0.825	m22	5	3.575	1.425	155	0.375	88.8	22	14.86486486	90	0.33	0	-0.05	0.05
r719	2	11	2007	0	-0.175	-0.825	m22	5	3.575	1.425	159	0.25	76.6	0	0	83	0.33	0	-0.05	0.05
r721	4	13	2007	0	-0.175	-0.825	m22	5	3.575	1.425	146	0.264	88.5	1	0.677966102	90	0	-1	-0.05	-0.95
r742	5	7	2006	2	-0.175	0.175	m22	4	3.575	0.425	214	0.309	85.6	14	9.813084112	88.9	0	0	-0.05	0.05
r742	5	11	2006	2	-0.175	0.175	m22	4	3.575	0.425	218	0.264	90.2	43	28.60310421	93.8	0	0	-0.05	0.05
r775	2	7	2006	1	-0.175	1.175	m22	4	3.575	0.425	176	0.313	83.6	3	2.153110048	93.6	0	1	-0.05	1.05
r775	2	11	2006	1	-0.175	1.175	m22	4	3.575	0.425	180	0.385	89.1	0	0	93.7	0	1	-0.05	1.05
r852	3	7	2005	2	-0.175	0.175	m22	3	3.575	-0.575	208	0.26	92.7	18	11.65048544	93.7	0	0	-0.05	0.05
r852	3	8	2005	2	-0.175	0.175	m22	3	3.575	-0.575	209	0.264	90.7	19	12.56890849	93.7	0	0	-0.05	0.05
r852	3	11	2005	2	-0.175	0.175	m22	3	3.575	-0.575	212	0.274	90.8	30	19.82378855	93.8	0	0	-0.05	0.05
r852	3	12	2005	2	-0.175	0.175	m22	3	3.575	-0.575	213	0.274	86.8	43	29.7235023	93.8	0	0	-0.05	0.05
r933	4	3	2004	1	-0.175	1.175	m22	2	3.575	-1.575	189	0.264	81.2	6	4.433497537	93.8	0.25	1	-0.05	1.05
r933	4	7	2004	1	-0.175	1.175	m22	2	3.575	-1.575	193	0.278	88.4	18	12.21719457	93.7	0.25	1	-0.05	1.05
r933	4	8	2004	1	-0.175	1.175	m22	2	3.575	-1.575	194	0.271	87.2	25	17.20183486	93.8	0.25	1	-0.05	1.05
r933	4	11	2004	1	-0.175	1.175	m22	2	3.575	-1.575	197	0.271	84.2	28	19.95249406	93.6	0.25	1	-0.05	1.05
r1003	2	3	2004	2	-0.175	0.175	m22	2	3.575	-1.575	150	0.278	91.5	11	7.213114754	93.7	0.25	0	-0.05	0.05
r1003	2	7	2004	2	-0.175	0.175	m22	2	3.575	-1.575	154	0.278	88	14	9.545454545	93.7	0.25	0	-0.05	0.05
r1003	2	11	2004	2	-0.175	0.175	m22	2	3.575	-1.575	158	0.264	84	6	4.285714286	88.3	0.25	0	-0.05	0.05
r1103	5	7	2005	2	-0.175	0.175	m22	3	3.575	-0.575	168	0.243	79.3	5	3.783102144	80	0	0	-0.05	0.05
r1103	4	8	2005	2	-0.175	0.175	m22	3	3.575	-0.575	169	0.236	87	25	17.24137931	91.5	0	0	-0.05	0.05
r1103	4	11	2005	2	-0.175	0.175	m22	3	3.575	-0.575	172	0.24	88.7	29	19.61668546	93.7	0	0	-0.05	0.05
r1188	1	7	2005	0	-0.175	-0.825	m22	3	3.575	-0.575	127	0.278	88.7	9	6.087936866	93.7	0.25	0	-0.05	0.05
r1188	1	11	2005	0	-0.175	-0.825	m22	3	3.575	-0.575	131	0.271	82.6	7	5.084745763	93.5	0.25	0	-0.05	0.05
r733	4	7	2006	2	0.157894737	-0.157894737	m23	4	2.894736842	1.105263158	221	0.347	87.2	33	22.70642202	93.7	0.25	0	0.157894737	-0.157894737
r733	4	11	2006	2	0.157894737	-0.157894737	m23	4	2.894736842	1.105263158	225	0.347	91	29	19.12087912	93.7	0.25	0	0.157894737	-0.157894737
r797	1	7	2006	0	0.157894737	-1.157894737	m23	4	2.894736842	1.105263158	143	0.313	86.6	12	8.31408776	93.7	0	-1	0.157894737	-1.157894737
r866	1	7	2005	2	0.157894737	-0.157894737	m23	3	2.894736842	0.105263158	200	0.319	88.4	8	5.429864253	93.1	0	0	0.157894737	-0.157894737
r866	1	11	2005	2	0.157894737	-0.157894737	m23	3	2.894736842	0.105263158	204	0.323	91	13	8.571428571	93.7	0	0	0.157894737	-0.157894737
r958	3	3	2004	2	0.157894737	-0.157894737	m23	2	2.894736842	-0.894736842	167	0.361	86.2	14	9.744779582	93.7	0.33	0	0.157894737	-0.157894737
r958	2	7	2004	2	0.157894737	-0.157894737	m23	2	2.894736842	-0.894736842	172	0.271	88.6	29	19.63882619	93.6	0.33	0	0.157894737	-0.157894737
r1012	4	3	2004	2	0.157894737	-0.157894737	m23	2	2.894736842	-0.894736842	142	0.285	90.1	8	5.327413984	93.7	0.25	0	0.157894737	-0.157894737
r1061	1	3	2004	0	0.157894737	-1.157894737	m23	2	2.894736842	-0.894736842	117	0.285	83.9	8	5.721096544	87.9	0	-1	0.157894737	-1.157894737
r1154	2	7	2005	1	0.157894737	0.842105263	m23	3	2.894736842	0.105263158	143	0.347	94	16	10.21276596	94	0	1	0.157894737	0.842105263
r1154	1	8	2005	1	0.157894737	0.842105263	m23	3	2.894736842	0.105263158	144	0.333	66.8	2	1.796407186	93.7	0	1	0.157894737	0.842105263
r1154	1	11	2005	1	0.157894737	0.842105263	m23	3	2.894736842	0.105263158	147	0.344	93.7	7	4.482390608	93.7	0	1	0.157894737	0.842105263
r833	2	7	2005	2	0.2	-0.2	m24	3	2.6	0.4	215	0.278	92.2	8	5.206073753	93.6	0	0	0.2	-0.2
r833	2	11	2005	2	0.2	-0.2	m24	3	2.6	0.4	219	0.274	92.9	16	10.33369214	94	0	0	0.2	-0.2
r903	2	3	2004	1	0.2	0.8	m24	2	2.6	-0.6	205	0.278	93.6	8	5.128205128	93.6	0	1	0.2	0.8
r903	2	7	2004	1	0.2	0.8	m24	2	2.6	-0.6	209	0.354	92	15	9.782608696	93.8	0	1	0.2	0.8
r903	2	11	2004	1	0.2	0.8	m24	2	2.6	-0.6	213	0.313	91	26	17.14285714	93.8	0	1	0.2	0.8
r968	4	3	2004	1	0.2	0.8	m24	2	2.6	-0.6	164	0.361	90	10	6.666666667	93.7	0.25	1	0.2	0.8
r968	4	7	2004	1	0.2	0.8	m24	2	2.6	-0.6	168	0.264	92.5	13	8.432432432	93.7	0.25	1	0.2	0.8
r968	3	11	2004	1	0.2	0.8	m24	2	2.6	-0.6	172	0.354	89.2	25	16.8161435	93.7	0.25	1	0.2	0.8
r1081	2	7	2005	0	0.2	-1.2	m24	3	2.6	0.4	177	0.306	89.6	16	10.71428571	93.6	0	-1	0.2	-1.2
r1081	2	11	2005	0	0.2	-1.2	m24	3	2.6	0.4	181	0.264	91.7	9	5.888767721	93.8	0	-1	0.2	-1.2
r1173	3	7	2005	2	0.2	-0.2	m24	3	2.6	0.4	140	0.458	91.7	12	7.851690294	93.7	0	0	0.2	-0.2
r1173	3	11	2005	2	0.2	-0.2	m24	3	2.6	0.4	144	0.326	93.7	30	19.21024546	93.7	0	0	0.2	-0.2
r948	2	4	2004	2	-0.090909091	0.090909091	m25	2	2.181818182	-0.181818182	176	0.354	91.9	12	7.834602829	93.7	0	0	0.090909091	-0.090909091
r948	2	7	2004	2	-0.090909091	0.090909091	m25	2	2.181818182	-0.181818182	179	0.354	89.5	10	6.703910615	93.5	0	0	0.090909091	-0.090909091
r948	2	11	2004	2	-0.090909091	0.090909091	m25	2	2.181818182	-0.181818182	183	0.271	88.5	14	9.491525424	93.7	0	0	0.090909091	-0.090909091
r1002	4	3	2004	1	-0.090909091	1.090909091	m25	2	2.181818182	-0.181818182	150	0.368	93	14	9.032258065	93.7	0	1	0.090909091	0.909090909
r1002	2	7	2004	1	-0.090909091	1.090909091	m25	2	2.181818182	-0.181818182	154	0.368	91.9	15	9.793253536	93.7	0	1	0.090909091	0.909090909
r1046	5	11	2004	0	-0.090909091	-0.909090909	m25	2	2.181818182	-0.181818182	122	0.299	92.9	6	3.875134553	92.9	0	-1	0.090909091	-1.090909091
r1186	5	9	2005	0	-0.090909091	-0.909090909	m25	3	2.181818182	0.818181818	122	0.306	86.4	4	2.777777778	93.5	0	-1	0.090909091	-1.090909091
r1186	5	12	2005	0	-0.090909091	-0.909090909	m25	3	2.181818182	0.818181818	125	0.313	88.8	5	3.378378378	93.6	0	-1	0.090909091	-1.090909091
r1199	4	11	2004	0	-0.090909091	-0.909090909	m25	2	2.181818182	-0.181818182	208	0.292	85.8	9	6.293706294	93.7	1	1	0.090909091	0.909090909
r759	1	7	2006	2	0.12244898	-0.12244898	m26	4	2.93877551	1.06122449	186	0.313	70.7	3	2.545968883	93.7	0	0	0.12244898	-0.12244898
r759	0	10	2006	2	0.12244898	-0.12244898	m26	4	2.93877551	1.06122449	190	0.337	84.4	3	2.132701422	91.5	0	0	0.12244898	-0.12244898
r785	3	12	2006	0	0.12244898	-1.12244898	m26	4	2.93877551	1.06122449	153	0.306	86.8	5	3.456221198	93.8	0	-1	0.12244898	-1.12244898
r806	3	7	2005	1	0.12244898	0.87755102	m26	3	2.93877551	0.06122449	239	0.281	93.7	8	5.122732124	93.7	0	1	0.12244898	0.87755102
r806	3	10	2005	1	0.12244898	0.87755102	m26	3	2.93877551	0.06122449	242	0.288	90.1	24	15.98224195	93.6	0	1	0.12244898	0.87755102
r872	2	2	2005	2	0.12244898	-0.12244898	m26	3	2.93877551	0.06122449	175	0.424	89.6	8	5.357142857	93.8	0	0	0.12244898	-0.12244898
r872	3	2	2005	2	0.12244898	-0.12244898	m26	3	2.93877551	0.06122449	190	0.344	86	5	3.488372093	93.8	0	0	0.12244898	-0.12244898
r872	3	3	2005	2	0.12244898	-0.12244898	m26	3	2.93877551	0.06122449	191	0.323	92.5	23	14.91891892	93.6	0	0	0.12244898	-0.12244898
r872	3	4	2005	2	0.12244898	-0.12244898	m26	3	2.93877551	0.06122449	192	0.382	91.7	13	8.505997819	93.6	0	0	0.12244898	-0.12244898
r872	3	5	2005	2	0.12244898	-0.12244898	m26	3	2.93877551	0.06122449	193	0.333	92.9	21	13.56297094	93.6	0	0	0.12244898	-0.12244898
r872	3	6	2005	2	0.12244898	-0.12244898	m26	3	2.93877551	0.06122449	194	0.375	92.5	11	7.135135135	93.6	0	0	0.12244898	-0.12244898
r872	3	7	2005	2	0.12244898	-0.12244898	m26	3	2.93877551	0.06122449	195	0.323	93.6	16	10.25641026	93.6	0	0	0.12244898	-0.12244898
r872	3	8	2005	2	0.12244898	-0.12244898	m26	3	2.93877551	0.06122449	196	0.323	92.8	16	10.34482759	93.8	0	0	0.12244898	-0.12244898
r872	3	9	2005	2	0.12244898	-0.12244898	m26	3	2.93877551	0.06122449	197	0.33	92.9	17	10.9795479	93.7	0	0	0.12244898	-0.12244898
r872	3	10	2005	2	0.12244898	-0.12244898	m26	3	2.93877551	0.06122449	198	0.399	88.6	15	10.15801354	93.4	0	0	0.12244898	-0.12244898
r872	3	11	2005	2	0.12244898	-0.12244898	m26	3	2.93877551	0.06122449	199	0.253	93.3	8	5.144694534	93.7	0	0	0.12244898	-0.12244898
r872	3	12	2005	2	0.12244898	-0.12244898	m26	3	2.93877551	0.06122449	200	0.403	85.8	26	18.18181818	93.5	0	0	0.12244898	-0.12244898
r872	3	13	2005	2	0.12244898	-0.12244898	m26	3	2.93877551	0.06122449	201	0.257	93.1	6	3.866809882	93.4	0	0	0.12244898	-0.12244898
r872	3	14	2005	2	0.12244898	-0.12244898	m26	3	2.93877551	0.06122449	202	0.257	92.6	11	7.127429806	93.6	0	0	0.12244898	-0.12244898
r872	3	15	2005	2	0.12244898	-0.12244898	m26	3	2.93877551	0.06122449	203	0.319	88.9	2	1.349831271	93.8	0	0	0.12244898	-0.12244898
r942	3	3	2004	2	0.12244898	-0.12244898	m26	2	2.93877551	-0.93877551	177	0.264	93.8	11	7.036247335	93.8	0.25	0	0.12244898	-0.12244898
r942	3	7	2004	2	0.12244898	-0.12244898	m26	2	2.93877551	-0.93877551	181	0.271	91.9	9	5.875952122	93.7	0.25	0	0.12244898	-0.12244898
r942	2	11	2004	2	0.12244898	-0.12244898	m26	2	2.93877551	-0.93877551	185	0.354	93	23	14.83870968	93.7	0.25	0	0.12244898	-0.12244898
r1001	4	3	2004	1	0.12244898	0.87755102	m26	2	2.93877551	-0.93877551	150	0.368	92.5	10	6.486486486	93.8	0	1	0.12244898	0.87755102
r1001	1	7	2004	1	0.12244898	0.87755102	m26	2	2.93877551	-0.93877551	154	0.368	90.2	11	7.317073171	93.7	0	1	0.12244898	0.87755102
r1095	5	9	2005	2	0.12244898	-0.12244898	m26	3	2.93877551	0.06122449	158	0.25	92.4	7	4.545454545	93.7	0	0	0.12244898	-0.12244898
r1169	1	7	2005	2	0.12244898	-0.12244898	m26	3	2.93877551	0.06122449	140	0.451	91.7	7	4.580152672	93.6	0	0	0.12244898	-0.12244898
r1169	1	11	2005	2	0.12244898	-0.12244898	m26	3	2.93877551	0.06122449	144	0.25	80	9	6.75	80	0	0	0.12244898	-0.12244898
r817	4	7	2005	0	-0.090909091	-0.909090909	m27	3	2.545454545	0.454545455	226	0.306	89.5	18	12.06703911	94	0	-1	-0.045454545	-0.954545455
r817	4	11	2005	0	-0.090909091	-0.909090909	m27	3	2.545454545	0.454545455	230	0.302	92.1	20	13.02931596	93.7	0	-1	-0.045454545	-0.954545455
r879	3	7	2005	2	-0.090909091	0.090909091	m27	3	2.545454545	0.454545455	190	0.271	92.7	27	17.47572816	93	0	0	-0.045454545	0.045454545
r879	3	11	2005	2	-0.090909091	0.090909091	m27	3	2.545454545	0.454545455	194	0.302	91.2	23	15.13157895	93.8	0	0	-0.045454545	0.045454545
r930	2	4	2004	2	-0.090909091	0.090909091	m27	2	2.545454545	-0.545454545	191	0.361	91.2	8	5.263157895	93.6	0.33	0	-0.045454545	0.045454545
r930	2	7	2004	2	-0.090909091	0.090909091	m27	2	2.545454545	-0.545454545	194	0.347	88.9	12	8.098987627	93.7	0.33	0	-0.045454545	0.045454545
r930	2	11	2004	2	-0.090909091	0.090909091	m27	2	2.545454545	-0.545454545	198	0.354	90.6	17	11.25827815	93.7	0.33	0	-0.045454545	0.045454545
r1006	4	3	2004	1	-0.090909091	1.090909091	m27	2	2.545454545	-0.545454545	148	0.347	91.4	15	9.846827133	93.3	0	1	-0.045454545	1.045454545
r1006	3	7	2004	1	-0.090909091	1.090909091	m27	2	2.545454545	-0.545454545	153	0.271	90.5	7	4.640883978	92.4	0	1	-0.045454545	1.045454545
r1006	3	8	2004	1	-0.090909091	1.090909091	m27	2	2.545454545	-0.545454545	154	0.458	92.5	17	11.02702703	93.7	0	1	-0.045454545	1.045454545
r1006	3	11	2004	1	-0.090909091	1.090909091	m27	2	2.545454545	-0.545454545	157	0.347	92.5	20	12.97297297	93.7	0	1	-0.045454545	1.045454545
r1048	0	3	2004	0	-0.090909091	-0.909090909	m27	2	2.545454545	-0.545454545	127	0.41	86.8	5	3.456221198	93.7	0.33	0	-0.045454545	0.045454545
r1119	5	9	2005	0	-0.090909091	-0.909090909	m27	3	2.545454545	0.454545455	149	0.306	89.4	2	1.342281879	93.7	0	-1	-0.045454545	-0.954545455
r1119	5	12	2005	0	-0.090909091	-0.909090909	m27	3	2.545454545	0.454545455	152	0.271	91.3	2	1.314348302	93.6	0	-1	-0.045454545	-0.954545455
r1183	5	9	2005	2	-0.090909091	0.090909091	m27	3	2.545454545	0.454545455	124	0.299	91.7	4	2.617230098	93.1	0	0	-0.045454545	0.045454545
r1183	5	12	2005	2	-0.090909091	0.090909091	m27	3	2.545454545	0.454545455	127	0.344	90.5	4	2.651933702	93.2	0	0	-0.045454545	0.045454545
r753	5	12	2006	0	-0.03030303	-0.96969697	m28	4	2.878787879	1.121212121	188	0.344	91.7	0	0	93.7	0	-1	-0.03030303	-0.96969697
r789	1	7	2006	2	-0.03030303	0.03030303	m28	4	2.878787879	1.121212121	162	0.396	71.1	11	9.282700422	71.6	0	0	-0.03030303	0.03030303
r789	1	10	2006	2	-0.03030303	0.03030303	m28	4	2.878787879	1.121212121	166	0.354	90.9	7	4.620462046	93.8	0	0	-0.03030303	0.03030303
r850	3	7	2005	2	-0.03030303	0.03030303	m28	3	2.878787879	0.121212121	208	0.34	91.6	18	11.79039301	93.6	0	0	-0.03030303	0.03030303
r850	3	11	2005	2	-0.03030303	0.03030303	m28	3	2.878787879	0.121212121	212	0.281	92.4	28	18.18181818	93.6	0	0	-0.03030303	0.03030303
r910	5	11	2004	0	-0.03030303	-0.96969697	m28	2	2.878787879	-0.878787879	187	0.271	85.7	6	4.200700117	85.7	0	-1	-0.03030303	-0.96969697
r980	3	3	2004	2	-0.03030303	0.03030303	m28	2	2.878787879	-0.878787879	155	0.347	92.6	9	5.831533477	93.5	0	0	-0.03030303	0.03030303
r980	3	7	2004	2	-0.03030303	0.03030303	m28	2	2.878787879	-0.878787879	159	0.271	91.4	16	10.50328228	93.8	0	0	-0.03030303	0.03030303
r980	3	11	2004	2	-0.03030303	0.03030303	m28	2	2.878787879	-0.878787879	163	0.361	89.3	21	14.10974244	93.5	0	0	-0.03030303	0.03030303
r1025	4	3	2004	1	-0.03030303	1.03030303	m28	2	2.878787879	-0.878787879	135	0.264	90.5	14	9.281767956	93.8	0.5	1	-0.03030303	1.03030303
r1025	2	7	2004	1	-0.03030303	1.03030303	m28	2	2.878787879	-0.878787879	139	0.278	90.1	0	0	93.7	0.5	1	-0.03030303	1.03030303
r1105	4	4	2005	2	-0.03030303	0.03030303	m28	3	2.878787879	0.121212121	149	0.458	89	9	6.06741573	93.5	0	0	-0.03030303	0.03030303
r1105	5	5	2005	2	-0.03030303	0.03030303	m28	3	2.878787879	0.121212121	150	0.382	90.8	7	4.625550661	93.7	0	0	-0.03030303	0.03030303
r1105	5	6	2005	2	-0.03030303	0.03030303	m28	3	2.878787879	0.121212121	151	0.403	93	10	6.451612903	94	0	0	-0.03030303	0.03030303
r1105	5	7	2005	2	-0.03030303	0.03030303	m28	3	2.878787879	0.121212121	152	0.424	94	5	3.191489362	94	0	0	-0.03030303	0.03030303
r1105	3	7	2005	2	-0.03030303	0.03030303	m28	3	2.878787879	0.121212121	167	0.361	93.3	17	10.93247588	93.8	0	0	-0.03030303	0.03030303
r1105	3	8	2005	2	-0.03030303	0.03030303	m28	3	2.878787879	0.121212121	168	0.389	93.5	29	18.60962567	93.5	0	0	-0.03030303	0.03030303
r1105	5	10	2005	2	-0.03030303	0.03030303	m28	3	2.878787879	0.121212121	155	0.403	90.6	7	4.635761589	93.5	0	0	-0.03030303	0.03030303
r1105	5	11	2005	2	-0.03030303	0.03030303	m28	3	2.878787879	0.121212121	156	0.344	85.2	3	2.112676056	93.8	0	0	-0.03030303	0.03030303
r1105	3	11	2005	2	-0.03030303	0.03030303	m28	3	2.878787879	0.121212121	171	0.448	91	25	16.48351648	92.3	0	0	-0.03030303	0.03030303
r1105	5	13	2005	2	-0.03030303	0.03030303	m28	3	2.878787879	0.121212121	158	0.319	90.8	5	3.303964758	93.6	0	0	-0.03030303	0.03030303
r1105	5	14	2005	2	-0.03030303	0.03030303	m28	3	2.878787879	0.121212121	159	0.326	89.8	7	4.677060134	93.7	0	0	-0.03030303	0.03030303
r1105	5	15	2005	2	-0.03030303	0.03030303	m28	3	2.878787879	0.121212121	160	0.326	91.2	10	6.578947368	93.8	0	0	-0.03030303	0.03030303
r1152	6	9	2005	0	-0.03030303	-0.96969697	m28	3	2.878787879	0.121212121	130	0.34	90.9	5	3.300330033	93.1	0	-1	-0.03030303	-0.96969697
r1152	6	12	2005	0	-0.03030303	-0.96969697	m28	3	2.878787879	0.121212121	133	0.344	93.5	5	3.20855615	93.5	0	-1	-0.03030303	-0.96969697
r734	2	7	2006	2	-0.25	0.25	m29	3	2.75	0.25	219	0.382	90.7	10	6.615214994	93.8	0.33	0	-0.25	0.25
r734	2	11	2006	2	-0.25	0.25	m29	3	2.75	0.25	223	0.458	90.3	13	8.637873754	93.6	0.33	0	-0.25	0.25
r770	4	7	2006	2	-0.25	0.25	m29	3	2.75	0.25	178	0.306	92.6	16	10.36717063	93.8	0	0	-0.25	0.25
r770	3	11	2006	2	-0.25	0.25	m29	3	2.75	0.25	182	0.389	89.6	22	14.73214286	93.7	0	0	-0.25	0.25
r812	3	9	2005	0	-0.25	-0.75	m29	2	2.75	-0.75	219	0.361	88.7	4	2.705749718	93.6	0	-1	-0.25	-0.75
r812	3	12	2005	0	-0.25	-0.75	m29	2	2.75	-0.75	222	0.368	89	10	6.741573034	93.7	0	-1	-0.25	-0.75
r917	4	3	2004	2	0.6	-0.6	m30	1	1	0	195	0.278	90.7	9	5.953693495	93.7	0	0	0.6	-0.6
r959	2	3	2004	1	0.6	0.4	m30	1	1	0	167	0.361	90.6	7	4.635761589	93.7	0	1	0.6	0.4
r959	1	7	2004	1	0.6	0.4	m30	1	1	0	172	0.271	89.8	9	6.013363029	93.6	0	1	0.6	0.4
r771	2	7	2006	2	0.173913043	-0.173913043	m31	3	1.739130435	1.260869565	178	0.313	85.7	12	8.401400233	93.7	0	0	0.173913043	-0.173913043
r771	2	11	2006	2	0.173913043	-0.173913043	m31	3	1.739130435	1.260869565	182	0.375	85.7	12	8.401400233	93.7	0	0	0.173913043	-0.173913043
r834	4	7	2005	1	0.173913043	0.826086957	m31	2	1.739130435	0.260869565	215	0.354	92.4	17	11.03896104	93.5	0.5	1	0.173913043	0.826086957
r834	4	11	2005	1	0.173913043	0.826086957	m31	2	1.739130435	0.260869565	219	0.396	93	20	12.90322581	94	0.5	1	0.173913043	0.826086957
r920	3	3	2004	2	0.173913043	-0.173913043	m31	1	1.739130435	-0.739130435	194	0.278	90.2	1	0.66518847	93.7	0	0	0.173913043	-0.173913043
r920	1	7	2004	2	0.173913043	-0.173913043	m31	1	1.739130435	-0.739130435	198	0.292	83.6	6	4.306220096	93.6	0	0	0.173913043	-0.173913043
r920	1	11	2004	2	0.173913043	-0.173913043	m31	1	1.739130435	-0.739130435	202	0.285	92	7	4.565217391	93.6	0	0	0.173913043	-0.173913043
r998	4	3	2004	2	0.173913043	-0.173913043	m31	1	1.739130435	-0.739130435	152	0.285	89.5	12	8.044692737	93.7	0	0	0.173913043	-0.173913043
r998	1	7	2004	2	0.173913043	-0.173913043	m31	1	1.739130435	-0.739130435	156	0.347	91.1	11	7.24478595	93.7	0	0	0.173913043	-0.173913043
r998	1	11	2004	2	0.173913043	-0.173913043	m31	1	1.739130435	-0.739130435	160	0.438	87.7	0	0	93.6	0	0	0.173913043	-0.173913043
r1053	4	3	2004	2	0.173913043	-0.173913043	m31	1	1.739130435	-0.739130435	125	0.354	91.1	7	4.610318332	93.7	0.2	0	0.173913043	-0.173913043
r1083	4	7	2005	2	0.173913043	-0.173913043	m31	2	1.739130435	0.260869565	175	0.344	90.7	16	10.58434399	93.7	0.2	0	0.173913043	-0.173913043
r1083	6	12	2005	2	0.173913043	-0.173913043	m31	2	1.739130435	0.260869565	164	0.247	88.7	1	0.67643743	93.7	0.2	0	0.173913043	-0.173913043
r1157	3	7	2005	2	0.173913043	-0.173913043	m31	2	1.739130435	0.260869565	142	0.25	89.5	11	7.374301676	92	0.4	0	0.173913043	-0.173913043
r1157	3	11	2005	2	0.173913043	-0.173913043	m31	2	1.739130435	0.260869565	146	0.424	90.6	20	13.24503311	93.9	0.4	0	0.173913043	-0.173913043
r826	1	7	2005	2	-0.285714286	0.285714286	m32	2	1.857142857	0.142857143	217	0.372	76.5	0	0	93.7	0	0	0.142857143	-0.142857143
r826	4	12	2005	2	-0.285714286	0.285714286	m32	2	1.857142857	0.142857143	208	0.413	91.9	3	1.958650707	93.7	0	0	0.142857143	-0.142857143
r844	4	9	2005	2	-0.285714286	0.285714286	m32	2	1.857142857	0.142857143	200	0.323	80.7	0	0	93.6	0.5	0	0.142857143	-0.142857143
r844	4	12	2005	2	-0.285714286	0.285714286	m32	2	1.857142857	0.142857143	203	0.236	87.7	0	0	93.7	0.5	0	0.142857143	-0.142857143
r984	3	3	2004	1	-0.285714286	1.285714286	m32	1	1.857142857	-0.857142857	155	0.278	91.2	9	5.921052632	93.8	0	1	0.142857143	0.857142857
r984	3	7	2004	1	-0.285714286	1.285714286	m32	1	1.857142857	-0.857142857	159	0.271	88	12	8.181818182	89.6	0	1	0.142857143	0.857142857
r984	3	11	2004	1	-0.285714286	1.285714286	m32	1	1.857142857	-0.857142857	163	0.271	90.2	16	10.64301552	93.7	0	1	0.142857143	0.857142857
r1082	1	7	2005	0	-0.285714286	-0.714285714	m32	2	1.857142857	0.142857143	176	0.25	89.8	0	0	93.6	0.33	0	0.142857143	-0.142857143
r1082	4	12	2005	0	-0.285714286	-0.714285714	m32	2	1.857142857	0.142857143	166	0.5	84.8	1	0.70754717	93.7	0.33	0	0.142857143	-0.142857143
r1086	4	6	2005	0	-0.285714286	-0.714285714	m32	2	1.857142857	0.142857143	174	0.247	89	15	10.11235955	93.8	0.25	0	0.142857143	-0.142857143
r1086	4	11	2005	0	-0.285714286	-0.714285714	m32	2	1.857142857	0.142857143	164	0.247	92.5	4	2.594594595	93.8	0.25	0	0.142857143	-0.142857143
r1086	4	11	2005	0	-0.285714286	-0.714285714	m32	2	1.857142857	0.142857143	178	0.25	90.9	30	19.8019802	93.7	0.25	0	0.142857143	-0.142857143
r1125	2	7	2005	2	-0.285714286	0.285714286	m32	2	1.857142857	0.142857143	150	0.236	89	15	10.11235955	93.7	0	0	0.142857143	-0.142857143
r1125	2	11	2005	2	-0.285714286	0.285714286	m32	2	1.857142857	0.142857143	154	0.285	90.3	13	8.637873754	93.7	0	0	0.142857143	-0.142857143
r1131	4	9	2005	0	-0.285714286	-0.714285714	m32	2	1.857142857	0.142857143	136	0.403	91.7	0	0	93.7	0.5	0	0.142857143	-0.142857143
r1131	4	12	2005	0	-0.285714286	-0.714285714	m32	2	1.857142857	0.142857143	139	0.347	91.8	2	1.307189542	93.7	0.5	0	0.142857143	-0.142857143
r845	3	7	2005	2	0	0	m33	2	2	0	211	0.274	91	8	5.274725275	93.1	0.2	0	0	0
r845	2	8	2005	2	0	0	m33	2	2	0	212	0.274	87.5	13	8.914285714	93.5	0.2	0	0	0
r845	5	12	2005	2	0	0	m33	2	2	0	201	0.33	71.1	4	3.375527426	91	0.2	0	0	0
r1142	2	8	2005	2	0	0	m33	2	2	0	147	0.344	72.6	0	0	90	0	0	0	0
r893	2	3	2004	2	0	0	m34	1	1	0	215	0.285	87.7	8	5.473204105	93.7	0	0	0.181818182	-0.181818182
r893	2	7	2004	2	0	0	m34	1	1	0	219	0.299	88.7	13	8.793686584	93.8	0	0	0.181818182	-0.181818182
r893	2	11	2004	2	0	0	m34	1	1	0	223	0.292	92.5	2	1.297297297	93.7	0	0	0.181818182	-0.181818182
r987	3	3	2004	2	0	0	m34	1	1	0	154	0.278	92.4	9	5.844155844	93.4	0.25	0	0.181818182	-0.181818182
r987	2	7	2004	2	0	0	m34	1	1	0	158	0.354	91.4	13	8.533916849	93.7	0.25	0	0.181818182	-0.181818182
r987	2	11	2004	2	0	0	m34	1	1	0	162	0.264	87.1	16	11.02181401	93.7	0.25	0	0.181818182	-0.181818182
r1045	3	3	2004	2	0	0	m34	1	1	0	128	0.271	88.1	6	4.086265607	91.1	0.4	0	0.181818182	-0.181818182
r1193	2	3	2004	2	0	0	m34	1	1	0	217	0.278	91.7	0	0	93.6	1	1	0.181818182	0.818181818
r935	1	1	2004	0	0.333333333	-1.333333333	m35	1	1	0	184	0.347	92.1	4	2.605863192	93.8	0	-1	0.333333333	-1.333333333
r1000	4	3	2004	1	0.333333333	0.666666667	m35	1	1	0	151	0.271	92.4	8	5.194805195	93.7	0.25	1	0.333333333	0.666666667
r1000	1	8	2004	1	0.333333333	0.666666667	m35	1	1	0	156	0.264	91.3	15	9.857612267	93.8	0.25	1	0.333333333	0.666666667
r1000	1	11	2004	1	0.333333333	0.666666667	m35	1	1	0	159	0.347	76.3	14	11.00917431	79.8	0.25	1	0.333333333	0.666666667
r853	5	7	2005	0	-0.294117647	-0.705882353	m36	2	1.705882353	0.294117647	207	0.26	92.2	26	16.9197397	93.1	0.4	0	0	0
r853	5	11	2005	0	-0.294117647	-0.705882353	m36	2	1.705882353	0.294117647	211	0.281	87.9	9	6.14334471	89.4	0.4	0	0	0
r853	5	12	2005	0	-0.294117647	-0.705882353	m36	2	1.705882353	0.294117647	212	0.354	88.3	18	12.23103058	93.6	0.4	0	0	0
r926	3	3	2004	2	-0.294117647	0.294117647	m36	1	1.705882353	-0.705882353	192	0.271	90.7	5	3.307607497	93.7	0	0	0	0
r926	3	3	2004	2	-0.294117647	0.294117647	m36	1	1.705882353	-0.705882353	192	0.271	92.1	9	5.863192182	93.8	0	0	0	0
r926	2	7	2004	2	-0.294117647	0.294117647	m36	1	1.705882353	-0.705882353	196	0.354	91.6	0	0	93.6	0	0	0	0
r926	1	11	2004	2	-0.294117647	0.294117647	m36	1	1.705882353	-0.705882353	200	0.278	92.3	2	1.300108342	93.6	0	0	0	0
r1104	3	3	2005	2	-0.294117647	0.294117647	m36	2	1.705882353	0.294117647	147	0.413	81.7	0	0	93.8	0.6	0	0	0
r1104	4	4	2005	2	-0.294117647	0.294117647	m36	2	1.705882353	0.294117647	148	0.406	85	5	3.529411765	93.7	0.6	0	0	0
r1104	2	7	2005	2	-0.294117647	0.294117647	m36	2	1.705882353	0.294117647	167	0.365	83.6	0	0	93.7	0.6	0	0	0
r1104	2	8	2005	2	-0.294117647	0.294117647	m36	2	1.705882353	0.294117647	168	0.24	89.7	4	2.675585284	92.7	0.6	0	0	0
r1104	2	11	2005	2	-0.294117647	0.294117647	m36	2	1.705882353	0.294117647	171	0.226	68.1	0	0	93.6	0.6	0	0	0
r898	2	3	2004	2	0.3	-0.3	m37	2	2	0	213	0.313	80.7	6	4.460966543	80.7	0	0	0.3	-0.3
r898	2	7	2004	2	0.3	-0.3	m37	2	2	0	217	0.368	85.5	7	4.912280702	93.6	0	0	0.3	-0.3
r898	2	11	2004	2	0.3	-0.3	m37	2	2	0	221	0.292	88.3	12	8.154020385	93.7	0	0	0.3	-0.3
r957	4	3	2004	1	0.3	0.7	m37	2	2	0	168	0.264	91.8	6	3.921568627	93.8	0.25	1	0.3	0.7
r957	3	7	2004	1	0.3	0.7	m37	2	2	0	171	0.354	91.1	6	3.951701427	93.6	0.25	1	0.3	0.7
r957	3	11	2004	1	0.3	0.7	m37	2	2	0	176	0.354	86.8	12	8.294930876	93.8	0.25	1	0.3	0.7
r1010	3	3	2004	2	0.3	-0.3	m37	2	2	0	142	0.368	84.1	2	1.426872771	93.7	0.25	0	0.3	-0.3
r1065	2	13	2004	0	0.3	-1.3	m37	2	2	0	116	0.368	80.8	7	5.198019802	83.9	0	-1	0.3	-1.3
r810	5	9	2005	0	-0.69047619	-0.30952381	m38	3	2.761904762	0.238095238	217	0.288	81.7	3	2.203182375	83.5	NA	0	-0.452380952	0.452380952
r810	5	12	2005	0	-0.69047619	-0.30952381	m38	3	2.761904762	0.238095238	219	0.278	93.7	3	1.921024546	93.7	NA	0	-0.452380952	0.452380952
r861	2	1	2005	0	-0.69047619	-0.30952381	m38	3	2.761904762	0.238095238	197	0.403	93.6	7	4.487179487	93.6	0	-1	-0.452380952	-0.547619048
r861	2	2	2005	0	-0.69047619	-0.30952381	m38	3	2.761904762	0.238095238	198	0.403	93.5	3	1.92513369	93.5	0	-1	-0.452380952	-0.547619048
r861	1	3	2005	0	-0.69047619	-0.30952381	m38	3	2.761904762	0.238095238	199	0.257	92.9	2	1.291711518	93.4	0	-1	-0.452380952	-0.547619048
r861	1	4	2005	0	-0.69047619	-0.30952381	m38	3	2.761904762	0.238095238	200	0.403	88.7	6	4.058624577	93.6	0	-1	-0.452380952	-0.547619048
r861	1	5	2005	0	-0.69047619	-0.30952381	m38	3	2.761904762	0.238095238	201	0.257	78.5	6	4.585987261	78.5	0	-1	-0.452380952	-0.547619048
r861	1	6	2005	0	-0.69047619	-0.30952381	m38	3	2.761904762	0.238095238	202	0.41	92.6	3	1.943844492	93.9	0	-1	-0.452380952	-0.547619048
r861	1	7	2005	0	-0.69047619	-0.30952381	m38	3	2.761904762	0.238095238	203	0.392	91.2	2	1.315789474	93.4	0	-1	-0.452380952	-0.547619048
r861	6	9	2005	0	-0.69047619	-0.30952381	m38	3	2.761904762	0.238095238	189	0.406	93.6	3	1.923076923	93.6	0	-1	-0.452380952	-0.547619048
r861	6	10	2005	0	-0.69047619	-0.30952381	m38	3	2.761904762	0.238095238	190	0.483	93.7	0	0	93.7	0	-1	-0.452380952	-0.547619048
r861	6	11	2005	0	-0.69047619	-0.30952381	m38	3	2.761904762	0.238095238	191	0.396	92	3	1.956521739	93.8	0	-1	-0.452380952	-0.547619048
r861	6	12	2005	0	-0.69047619	-0.30952381	m38	3	2.761904762	0.238095238	192	0.458	93.5	3	1.92513369	93.5	0	-1	-0.452380952	-0.547619048
r861	6	13	2005	0	-0.69047619	-0.30952381	m38	3	2.761904762	0.238095238	193	0.403	93.7	5	3.201707577	93.7	0	-1	-0.452380952	-0.547619048
r861	6	14	2005	0	-0.69047619	-0.30952381	m38	3	2.761904762	0.238095238	194	0.375	93.6	5	3.205128205	93.6	0	-1	-0.452380952	-0.547619048
r861	6	15	2005	0	-0.69047619	-0.30952381	m38	3	2.761904762	0.238095238	195	0.392	89.5	7	4.69273743	93.6	0	-1	-0.452380952	-0.547619048
r861	6	16	2005	0	-0.69047619	-0.30952381	m38	3	2.761904762	0.238095238	196	0.399	92.2	5	3.253796095	93.8	0	-1	-0.452380952	-0.547619048
r873	5	9	2005	0	-0.69047619	-0.30952381	m38	3	2.761904762	0.238095238	181	0.264	78	6	4.615384615	78	0.4	0	-0.452380952	0.452380952
r873	5	12	2005	0	-0.69047619	-0.30952381	m38	3	2.761904762	0.238095238	184	0.323	93.4	3	1.927194861	93.4	0.4	0	-0.452380952	0.452380952
r947	4	3	2004	2	-0.69047619	0.69047619	m38	2	2.761904762	-0.761904762	176	0.431	93.8	6	3.837953092	93.8	0	0	-0.452380952	0.452380952
r947	2	7	2004	2	-0.69047619	0.69047619	m38	2	2.761904762	-0.761904762	180	0.361	92.2	1	0.650759219	93.2	0	0	-0.452380952	0.452380952
r1029	4	3	2004	2	-0.69047619	0.69047619	m38	2	2.761904762	-0.761904762	134	0.278	90.9	12	7.920792079	93.7	0.5	0	-0.452380952	0.452380952
r1029	3	7	2004	2	-0.69047619	0.69047619	m38	2	2.761904762	-0.761904762	138	0.354	92.6	14	9.071274298	93.7	0.5	0	-0.452380952	0.452380952
r1029	3	11	2004	2	-0.69047619	0.69047619	m38	2	2.761904762	-0.761904762	142	0.368	92.4	9	5.844155844	93.8	0.5	0	-0.452380952	0.452380952
r1120	2	9	2005	0	-0.69047619	-0.30952381	m38	3	2.761904762	0.238095238	146	0.264	94	1	0.638297872	94	1	1	-0.452380952	1.452380952
r1120	1	11	2005	0	-0.69047619	-0.30952381	m38	3	2.761904762	0.238095238	163	0.389	84.5	1	0.710059172	93.7	1	1	-0.452380952	1.452380952
r1122	2	7	2005	2	-0.69047619	0.69047619	m38	3	2.761904762	0.238095238	151	0.326	92.3	5	3.250270856	93.7	0	0	-0.452380952	0.452380952
r1122	4	12	2005	2	-0.69047619	0.69047619	m38	3	2.761904762	0.238095238	141	0.285	93.8	4	2.558635394	93.8	0	0	-0.452380952	0.452380952
r1190	2	3	2004	2	-0.69047619	0.69047619	m38	2	2.761904762	-0.761904762	217	0.368	90.8	1	0.660792952	93.7	0	0	-0.452380952	0.452380952
r1190	2	7	2004	2	-0.69047619	0.69047619	m38	2	2.761904762	-0.761904762	221	0.292	84.2	0	0	87.8	0	0	-0.452380952	0.452380952
r839	2	7	2005	1	0.214285714	0.785714286	m39	3	2.714285714	0.285714286	214	0.285	90.9	11	7.260726073	93.7	0	1	0.214285714	0.785714286
r839	2	11	2005	1	0.214285714	0.785714286	m39	3	2.714285714	0.285714286	218	0.267	93.7	20	12.80683031	93.7	0	1	0.214285714	0.785714286
r943	3	3	2004	2	0.214285714	-0.214285714	m39	2	2.714285714	-0.714285714	177	0.264	92.9	7	4.520990312	93.6	0	0	0.214285714	-0.214285714
r988	3	11	2004	0	0.214285714	-1.214285714	m39	2	2.714285714	-0.714285714	149	0.257	87.6	5	3.424657534	93.1	0	-1	0.214285714	-1.214285714
r1038	2	3	2004	2	0.214285714	-0.214285714	m39	2	2.714285714	-0.714285714	130	0.354	93.5	6	3.85026738	93.7	0	0	0.214285714	-0.214285714
r1076	5	9	2005	2	0.214285714	-0.214285714	m39	3	2.714285714	0.285714286	166	0.271	93.6	5	3.205128205	93.6	0	0	0.214285714	-0.214285714
r1076	5	12	2005	2	0.214285714	-0.214285714	m39	3	2.714285714	0.285714286	169	0.313	93.7	4	2.561366062	93.7	0	0	0.214285714	-0.214285714
r1168	2	7	2005	2	0.214285714	-0.214285714	m39	3	2.714285714	0.285714286	140	0.451	87.3	16	10.99656357	93.7	0	0	0.214285714	-0.214285714
r1168	2	11	2005	2	0.214285714	-0.214285714	m39	3	2.714285714	0.285714286	144	0.25	81	21	15.55555556	81	0	0	0.214285714	-0.214285714
r745	4	7	2006	0	-0.074074074	-0.925925926	m40	4	2.851851852	1.148148148	212	0.392	90.4	11	7.300884956	90.4	0	-1	-0.074074074	-0.925925926
r745	4	11	2006	0	-0.074074074	-0.925925926	m40	4	2.851851852	1.148148148	216	0.406	92.7	24	15.53398058	93.7	0	-1	-0.074074074	-0.925925926
r777	3	7	2006	2	-0.074074074	0.074074074	m40	4	2.851851852	1.148148148	175	0.444	92.7	25	16.18122977	93.7	0.25	0	-0.074074074	0.074074074
r777	3	11	2006	2	-0.074074074	0.074074074	m40	4	2.851851852	1.148148148	179	0.417	91.9	11	7.18171926	92.3	0.25	0	-0.074074074	0.074074074
r795	4	12	2006	1	-0.074074074	1.074074074	m40	4	2.851851852	1.148148148	139	0.309	91.9	7	4.570184984	94	0.5	1	-0.074074074	1.074074074
r885	3	7	2005	2	-0.074074074	0.074074074	m40	3	2.851851852	0.148148148	187	0.26	91.1	16	10.53787047	93.5	0.2	0	-0.074074074	0.074074074
r885	3	8	2005	2	-0.074074074	0.074074074	m40	3	2.851851852	0.148148148	188	0.313	92.4	21	13.63636364	93.7	0.2	0	-0.074074074	0.074074074
r885	3	11	2005	2	-0.074074074	0.074074074	m40	3	2.851851852	0.148148148	191	0.253	87.6	19	13.01369863	93.7	0.2	0	-0.074074074	0.074074074
r946	4	3	2004	2	-0.074074074	0.074074074	m40	2	2.851851852	-0.851851852	176	0.271	89.2	8	5.381165919	93.7	0	0	-0.074074074	0.074074074
r946	3	7	2004	2	-0.074074074	0.074074074	m40	2	2.851851852	-0.851851852	180	0.271	92.2	10	6.507592191	93.7	0	0	-0.074074074	0.074074074
r946	2	11	2004	2	-0.074074074	0.074074074	m40	2	2.851851852	-0.851851852	184	0.271	85.1	14	9.870740306	85.1	0	0	-0.074074074	0.074074074
r982	5	11	2004	0	-0.074074074	-0.925925926	m40	2	2.851851852	-0.851851852	149	0.417	90.9	3	1.98019802	93.8	0	-1	-0.074074074	-0.925925926
r1032	3	2	2004	0	-0.074074074	-0.925925926	m40	2	2.851851852	-0.851851852	117	0.444	87.8	4	2.733485194	93.7	0	-1	-0.074074074	-0.925925926
r1032	1	3	2004	0	-0.074074074	-0.925925926	m40	2	2.851851852	-0.851851852	133	0.278	84.8	3	2.122641509	93.6	0	-1	-0.074074074	-0.925925926
r1160	3	7	2005	1	-0.074074074	1.074074074	m40	3	2.851851852	0.148148148	142	0.5	93.7	17	10.88580576	93.7	0	1	-0.074074074	1.074074074
r1160	4	8	2005	1	-0.074074074	1.074074074	m40	3	2.851851852	0.148148148	143	0.347	93.8	19	12.15351812	93.8	0	1	-0.074074074	1.074074074
r1160	4	11	2005	1	-0.074074074	1.074074074	m40	3	2.851851852	0.148148148	146	0.347	89.2	26	17.48878924	93.5	0	1	-0.074074074	1.074074074
r1191	3	3	2004	2	-0.074074074	0.074074074	m40	2	2.851851852	-0.851851852	217	0.271	91.7	7	4.580152672	93.7	0	0	-0.074074074	0.074074074
r1191	4	11	2004	2	-0.074074074	0.074074074	m40	2	2.851851852	-0.851851852	211	0.285	92	3	1.956521739	93.8	0	0	-0.074074074	0.074074074
r659	4	12	2007	0	-0.208333333	-0.791666667	m41	5	3	2	231	0.41	83.4	3	2.158273381	83.5	0	-1	-0.104166667	-0.895833333
r675	6	12	2007	0	-0.208333333	-0.791666667	m41	5	3	2	205	0.267	87	4	2.75862069	90	0	-1	-0.104166667	-0.895833333
r714	5	12	2007	0	-0.208333333	-0.791666667	m41	5	3	2	156	0.24	83.8	7	5.011933174	90	0	-1	-0.104166667	-0.895833333
r760	3	7	2006	2	-0.208333333	0.208333333	m41	4	3	1	185	0.344	86.1	10	6.968641115	93.8	0	0	-0.104166667	0.104166667
r760	3	11	2006	2	-0.208333333	0.208333333	m41	4	3	1	189	0.281	92.8	22	14.22413793	93.8	0	0	-0.104166667	0.104166667
r856	2	1	2005	2	-0.208333333	0.208333333	m41	3	3	0	200	0.469	91.6	5	3.27510917	93.6	0	0	-0.104166667	0.104166667
r856	3	3	2005	2	-0.208333333	0.208333333	m41	3	3	0	187	0.333	93.6	11	7.051282051	93.6	0	0	-0.104166667	0.104166667
r856	2	3	2005	2	-0.208333333	0.208333333	m41	3	3	0	202	0.33	91.8	5	3.267973856	93.7	0	0	-0.104166667	0.104166667
r856	2	4	2005	2	-0.208333333	0.208333333	m41	3	3	0	203	0.319	93.6	10	6.41025641	93.6	0	0	-0.104166667	0.104166667
r856	2	5	2005	2	-0.208333333	0.208333333	m41	3	3	0	204	0.25	93.1	13	8.378088077	93.1	0	0	-0.104166667	0.104166667
r856	2	6	2005	2	-0.208333333	0.208333333	m41	3	3	0	205	0.271	93.7	13	8.324439701	93.7	0	0	-0.104166667	0.104166667
r856	2	7	2005	2	-0.208333333	0.208333333	m41	3	3	0	206	0.267	93.1	10	6.444683136	93.6	0	0	-0.104166667	0.104166667
r856	2	8	2005	2	-0.208333333	0.208333333	m41	3	3	0	207	0.257	89	23	15.50561798	89	0	0	-0.104166667	0.104166667
r856	2	9	2005	2	-0.208333333	0.208333333	m41	3	3	0	208	0.26	91.5	15	9.836065574	93.6	0	0	-0.104166667	0.104166667
r856	2	10	2005	2	-0.208333333	0.208333333	m41	3	3	0	209	0.372	92.2	33	21.47505423	93.8	0	0	-0.104166667	0.104166667
r856	2	11	2005	2	-0.208333333	0.208333333	m41	3	3	0	210	0.271	88.1	14	9.53461975	93.6	0	0	-0.104166667	0.104166667
r856	2	12	2005	2	-0.208333333	0.208333333	m41	3	3	0	211	0.281	90.8	10	6.607929515	93.6	0	0	-0.104166667	0.104166667
r856	2	13	2005	2	-0.208333333	0.208333333	m41	3	3	0	212	0.354	91.2	0	0	93.5	0	0	-0.104166667	0.104166667
r856	2	14	2005	2	-0.208333333	0.208333333	m41	3	3	0	213	0.361	89.8	0	0	93.8	0	0	-0.104166667	0.104166667
r934	4	3	2004	2	-0.208333333	0.208333333	m41	2	3	-1	188	0.347	55.5	7	7.567567568	60	0	0	-0.104166667	0.104166667
r934	4	7	2004	2	-0.208333333	0.208333333	m41	2	3	-1	193	0.361	93.8	22	14.07249467	93.8	0	0	-0.104166667	0.104166667
r934	3	11	2004	2	-0.208333333	0.208333333	m41	2	3	-1	197	0.361	93.1	25	16.11170784	93.7	0	0	-0.104166667	0.104166667
r1007	3	3	2004	0	-0.208333333	-0.791666667	m41	2	3	-1	145	0.278	91.4	17	11.15973742	93.7	0.33	0	-0.104166667	0.104166667
r1007	3	7	2004	0	-0.208333333	-0.791666667	m41	2	3	-1	149	0.257	90.6	12	7.947019868	93.5	0.33	0	-0.104166667	0.104166667
r1007	3	11	2004	0	-0.208333333	-0.791666667	m41	2	3	-1	153	0.271	89	9	6.06741573	93.7	0.33	0	-0.104166667	0.104166667
r1063	1	13	2004	0	-0.208333333	-0.791666667	m41	2	3	-1	116	0.365	91.2	0	0	93.7	0.5	0	-0.104166667	0.104166667
r1112	2	7	2005	2	-0.208333333	0.208333333	m41	3	3	0	162	0.306	92.5	15	9.72972973	94	0	0	-0.104166667	0.104166667
r1112	2	11	2005	2	-0.208333333	0.208333333	m41	3	3	0	166	0.417	91	6	3.956043956	93.7	0	0	-0.104166667	0.104166667
r1179	5	9	2005	0	-0.208333333	-0.791666667	m41	3	3	0	124	0.299	91	6	3.956043956	93.4	0	-1	-0.104166667	-0.895833333
r1179	5	12	2005	0	-0.208333333	-0.791666667	m41	3	3	0	127	0.278	92.1	6	3.908794788	93	0	-1	-0.104166667	-0.895833333
r927	3	3	2004	2	-0.222222222	0.222222222	m42	2	2	0	192	0.271	91.8	9	5.882352941	93.6	0.6	0	-0.222222222	0.222222222
r927	3	4	2004	2	-0.222222222	0.222222222	m42	2	2	0	193	0.278	91.9	8	5.223068553	93.7	0.6	0	-0.222222222	0.222222222
r927	2	7	2004	2	-0.222222222	0.222222222	m42	2	2	0	196	0.278	87.9	18	12.28668942	93.7	0.6	0	-0.222222222	0.222222222
r927	2	11	2004	2	-0.222222222	0.222222222	m42	2	2	0	200	0.278	90.8	23	15.19823789	93.7	0.6	0	-0.222222222	0.222222222
r966	5	11	2004	0	-0.222222222	-0.777777778	m42	2	2	0	157	0.264	93.1	5	3.222341568	93.1	0	-1	-0.222222222	-0.777777778
r1016	4	3	2004	2	-0.222222222	0.222222222	m42	2	2	0	137	0.271	91.5	5	3.278688525	93.6	0	0	-0.222222222	0.222222222
r1066	1	13	2004	0	-0.222222222	-0.777777778	m42	2	2	0	116	0.465	79.2	1	0.757575758	85.4	0	-1	-0.222222222	-0.777777778
r887	3	7	2005	2	0.222222222	-0.222222222	m43	3	2.5	0.5	183	0.25	89.8	12	8.017817372	93.6	0	0	0.222222222	-0.222222222
r887	3	11	2005	2	0.222222222	-0.222222222	m43	3	2.5	0.5	188	0.243	92.2	17	11.06290672	93.7	0	0	0.222222222	-0.222222222
r915	4	3	2004	2	0.222222222	-0.222222222	m43	2	2.5	-0.5	195	0.285	90.8	4	2.643171806	93.5	0.2	0	0.222222222	-0.222222222
r915	1	11	2004	2	0.222222222	-0.222222222	m43	2	2.5	-0.5	203	0.292	78.8	4	3.045685279	93.8	0.2	0	0.222222222	-0.222222222
r915	1	12	2004	2	0.222222222	-0.222222222	m43	2	2.5	-0.5	204	0.382	71.6	0	0	93.6	0.2	0	0.222222222	-0.222222222
r992	5	3	2004	2	0.222222222	-0.222222222	m43	2	2.5	-0.5	153	0.354	91	9	5.934065934	93.8	0	0	0.222222222	-0.222222222
r992	5	7	2004	2	0.222222222	-0.222222222	m43	2	2.5	-0.5	157	0.264	88.6	12	8.126410835	93.7	0	0	0.222222222	-0.222222222
r992	4	11	2004	2	0.222222222	-0.222222222	m43	2	2.5	-0.5	161	0.285	90.1	10	6.659267481	93.6	0	0	0.222222222	-0.222222222
r1047	2	3	2004	0	0.222222222	-1.222222222	m43	2	2.5	-0.5	127	0.396	80.6	1	0.744416873	86.8	0	-1	0.222222222	-1.222222222
r1164	3	8	2005	1	0.222222222	0.777777778	m43	3	2.5	0.5	142	0.25	84.9	7	4.946996466	89.4	0.25	1	0.222222222	0.777777778
r1164	3	11	2005	1	0.222222222	0.777777778	m43	3	2.5	0.5	145	0.253	60.9	6	5.911330049	62.4	0.25	1	0.222222222	0.777777778
r1164	3	11	2005	1	0.222222222	0.777777778	m43	3	2.5	0.5	145	0.5	89.3	12	8.062709966	93.5	0.25	1	0.222222222	0.777777778
r827	4	9	2005	0	-0.1	-0.9	m44	2	1.6	0.4	203	0.243	87.6	2	1.369863014	94.3	0	-1	-0.1	-0.9
r827	4	12	2005	0	-0.1	-0.9	m44	2	1.6	0.4	206	0.427	79.1	2	1.517067004	93.6	0	-1	-0.1	-0.9
r941	4	3	2004	2	-0.1	0.1	m44	1	1.6	-0.6	177	0.271	82	9	6.585365854	93.8	0	0	-0.1	0.1
r941	3	7	2004	2	-0.1	0.1	m44	1	1.6	-0.6	181	0.271	86.1	24	16.72473868	93.7	0	0	-0.1	0.1
r941	3	11	2004	2	-0.1	0.1	m44	1	1.6	-0.6	185	0.271	78	29	22.30769231	93.7	0	0	-0.1	0.1
r1022	4	2	2004	2	-0.1	0.1	m44	1	1.6	-0.6	135	0.278	91.6	10	6.550218341	93.7	0.25	0	-0.1	0.1
r1022	3	3	2004	2	-0.1	0.1	m44	1	1.6	-0.6	136	0.292	87	10	6.896551724	93.7	0.25	0	-0.1	0.1
r1022	1	7	2004	2	-0.1	0.1	m44	1	1.6	-0.6	140	0.278	90.9	9	5.940594059	93.7	0.25	0	-0.1	0.1
r1091	2	7	2005	2	-0.1	0.1	m44	2	1.6	0.4	172	0.247	85.9	16	11.1757858	93.7	0	0	-0.1	0.1
r1091	2	11	2005	2	-0.1	0.1	m44	2	1.6	0.4	176	0.247	85	15	10.58823529	93.2	0	0	-0.1	0.1
r1138	4	9	2005	2	-0.1	0.1	m44	2	1.6	0.4	133	0.34	93.6	2	1.282051282	93.6	0	0	-0.1	0.1
r1138	4	12	2005	2	-0.1	0.1	m44	2	1.6	0.4	136	0.326	88.5	4	2.711864407	92	0	0	-0.1	0.1
r1144	2	7	2005	2	-0.1	0.1	m44	2	1.6	0.4	145	0.25	90.9	0	0	93.5	0.33	0	-0.1	0.1
r1144	2	11	2005	2	-0.1	0.1	m44	2	1.6	0.4	149	0.229	90.9	0	0	93.7	0.33	0	-0.1	0.1
r819	3	7	2005	2	-0.178571429	0.178571429	m45	2	1.821428571	0.178571429	224	0.299	92.7	10	6.472491909	93.7	0	0	-0.107142857	0.107142857
r819	3	11	2005	2	-0.178571429	0.178571429	m45	2	1.821428571	0.178571429	228	0.316	89.7	11	7.357859532	93.7	0	0	-0.107142857	0.107142857
r944	4	3	2004	2	-0.178571429	0.178571429	m45	1	1.821428571	-0.821428571	177	0.264	90.8	9	5.947136564	90.8	0	0	-0.107142857	0.107142857
r944	3	7	2004	2	-0.178571429	0.178571429	m45	1	1.821428571	-0.821428571	181	0.271	78.7	8	6.099110546	79	0	0	-0.107142857	0.107142857
r944	2	11	2004	2	-0.178571429	0.178571429	m45	1	1.821428571	-0.821428571	185	0.354	91.2	10	6.578947368	93.7	0	0	-0.107142857	0.107142857
r989	4	11	2004	0	-0.178571429	-0.821428571	m45	1	1.821428571	-0.821428571	148	0.347	90.3	3	1.993355482	93.7	0	-1	-0.107142857	-0.892857143
r1067	3	3	2005	2	-0.178571429	0.178571429	m45	2	1.821428571	0.178571429	164	0.326	85.5	2	1.403508772	88.5	0	0	-0.107142857	0.107142857
r1067	3	3	2005	2	-0.178571429	0.178571429	m45	2	1.821428571	0.178571429	188	0.399	89.5	15	10.05586592	93.6	0	0	-0.107142857	0.107142857
r1067	5	5	2005	2	-0.178571429	0.178571429	m45	2	1.821428571	0.178571429	166	0.417	90	5	3.333333333	93.5	0	0	-0.107142857	0.107142857
r1067	5	6	2005	2	-0.178571429	0.178571429	m45	2	1.821428571	0.178571429	167	0.365	91.9	2	1.305767138	93.7	0	0	-0.107142857	0.107142857
r1067	5	7	2005	2	-0.178571429	0.178571429	m45	2	1.821428571	0.178571429	168	0.382	93.7	3	1.921024546	93.7	0	0	-0.107142857	0.107142857
r1067	4	7	2005	2	-0.178571429	0.178571429	m45	2	1.821428571	0.178571429	182	0.267	77	14	10.90909091	77	0	0	-0.107142857	0.107142857
r1067	5	9	2005	2	-0.178571429	0.178571429	m45	2	1.821428571	0.178571429	170	0.26	93.8	3	1.918976546	93.8	0	0	-0.107142857	0.107142857
r1067	5	10	2005	2	-0.178571429	0.178571429	m45	2	1.821428571	0.178571429	171	0.375	86.4	3	2.083333333	86.4	0	0	-0.107142857	0.107142857
r1067	5	11	2005	2	-0.178571429	0.178571429	m45	2	1.821428571	0.178571429	172	0.399	90.5	5	3.314917127	93.7	0	0	-0.107142857	0.107142857
r1067	3	11	2005	2	-0.178571429	0.178571429	m45	2	1.821428571	0.178571429	186	0.264	93.5	10	6.417112299	93.5	0	0	-0.107142857	0.107142857
r1067	5	14	2005	2	-0.178571429	0.178571429	m45	2	1.821428571	0.178571429	175	0.486	93.8	4	2.558635394	93.8	0	0	-0.107142857	0.107142857
r1067	5	15	2005	2	-0.178571429	0.178571429	m45	2	1.821428571	0.178571429	176	0.326	93	9	5.806451613	93.7	0	0	-0.107142857	0.107142857
r1114	4	9	2005	0	-0.178571429	-0.821428571	m45	2	1.821428571	0.178571429	150	0.313	91.1	4	2.634467618	93.8	0	-1	-0.107142857	-0.892857143
r1114	4	12	2005	0	-0.178571429	-0.821428571	m45	2	1.821428571	0.178571429	153	0.267	92.4	3	1.948051948	93.5	0	-1	-0.107142857	-0.892857143
r1174	4	9	2005	0	-0.178571429	-0.821428571	m45	2	1.821428571	0.178571429	128	0.271	93.5	5	3.20855615	93.5	NA	0	-0.107142857	0.107142857
r1174	4	12	2005	0	-0.178571429	-0.821428571	m45	2	1.821428571	0.178571429	131	0.271	90	4	2.666666667	93.2	NA	0	-0.107142857	0.107142857
r916	2	3	2004	0	0	-1	m46	1	1	0	196	0.368	91.4	7	4.595185996	93.7	0.25	0	0.5	-0.5
r916	1	7	2004	0	0	-1	m46	1	1	0	200	0.292	89.6	4	2.678571429	93.7	0.25	0	0.5	-0.5
r916	1	11	2004	0	0	-1	m46	1	1	0	204	0.278	82.4	2	1.45631068	93.6	0.25	0	0.5	-0.5
r990	4	3	2004	1	0	1	m46	1	1	0	154	0.278	90.8	9	5.947136564	93.8	0	1	0.5	0.5
r990	4	7	2004	1	0	1	m46	1	1	0	158	0.264	89.2	16	10.76233184	93.7	0	1	0.5	0.5
r990	4	11	2004	1	0	1	m46	1	1	0	162	0.264	85	22	15.52941176	92.2	0	1	0.5	0.5
r730	4	12	2006	0	-0.142857143	-0.857142857	m47	3	2.057142857	0.942857143	226	0.417	90.9	4	2.640264026	93.7	0	-1	-0.114285714	-0.885714286
r750	3	7	2006	0	-0.142857143	-0.857142857	m47	3	2.057142857	0.942857143	199	0.382	85.2	8	5.633802817	93.7	0	-1	-0.114285714	-0.885714286
r750	3	11	2006	0	-0.142857143	-0.857142857	m47	3	2.057142857	0.942857143	203	0.396	90.2	22	14.63414634	93.7	0	-1	-0.114285714	-0.885714286
r779	4	12	2006	2	-0.142857143	0.142857143	m47	3	2.057142857	0.942857143	163	0.354	92	5	3.260869565	93.8	0	0	-0.114285714	0.114285714
r796	5	11	2006	0	-0.142857143	-0.857142857	m47	3	2.057142857	0.942857143	134	0.319	88.7	3	2.029312289	93.7	0.25	0	-0.114285714	0.114285714
r847	3	7	2005	2	-0.142857143	0.142857143	m47	2	2.057142857	-0.057142857	210	0.344	89.5	21	14.07821229	93.7	0	0	-0.114285714	0.114285714
r847	3	8	2005	2	-0.142857143	0.142857143	m47	2	2.057142857	-0.057142857	211	0.354	90.7	21	13.89195149	93.3	0	0	-0.114285714	0.114285714
r847	3	11	2005	2	-0.142857143	0.142857143	m47	2	2.057142857	-0.057142857	214	0.361	91.3	31	20.37239869	93.5	0	0	-0.114285714	0.114285714
r1011	4	3	2004	2	-0.142857143	0.142857143	m47	1	2.057142857	-1.057142857	142	0.285	92.6	6	3.887688985	93.6	0	0	-0.114285714	0.114285714
r1011	2	7	2004	2	-0.142857143	0.142857143	m47	1	2.057142857	-1.057142857	146	0.278	92.6	13	8.423326134	93.8	0	0	-0.114285714	0.114285714
r1011	1	11	2004	2	-0.142857143	0.142857143	m47	1	2.057142857	-1.057142857	150	0.361	85.2	10	7.042253521	93.5	0	0	-0.114285714	0.114285714
r1090	4	4	2005	2	-0.142857143	0.142857143	m47	2	2.057142857	-0.057142857	156	0.264	88.7	6	4.058624577	92.2	0.33	0	-0.114285714	0.114285714
r1090	5	5	2005	2	-0.142857143	0.142857143	m47	2	2.057142857	-0.057142857	157	0.267	86.7	5	3.460207612	86.7	0.33	0	-0.114285714	0.114285714
r1090	5	6	2005	2	-0.142857143	0.142857143	m47	2	2.057142857	-0.057142857	158	0.319	85.6	3	2.102803738	93.6	0.33	0	-0.114285714	0.114285714
r1090	5	7	2005	2	-0.142857143	0.142857143	m47	2	2.057142857	-0.057142857	159	0.326	92	6	3.913043478	93.8	0.33	0	-0.114285714	0.114285714
r1090	3	7	2005	2	-0.142857143	0.142857143	m47	2	2.057142857	-0.057142857	173	0.323	90.2	13	8.647450111	93.8	0.33	0	-0.114285714	0.114285714
r1090	5	9	2005	2	-0.142857143	0.142857143	m47	2	2.057142857	-0.057142857	161	0.396	89	6	4.04494382	93.5	0.33	0	-0.114285714	0.114285714
r1090	5	10	2005	2	-0.142857143	0.142857143	m47	2	2.057142857	-0.057142857	162	0.458	84.7	3	2.12514758	93.6	0.33	0	-0.114285714	0.114285714
r1090	5	11	2005	2	-0.142857143	0.142857143	m47	2	2.057142857	-0.057142857	163	0.396	89.2	1	0.67264574	93.8	0.33	0	-0.114285714	0.114285714
r1090	3	11	2005	2	-0.142857143	0.142857143	m47	2	2.057142857	-0.057142857	177	0.306	89.6	24	16.07142857	93.6	0.33	0	-0.114285714	0.114285714
r1090	5	13	2005	2	-0.142857143	0.142857143	m47	2	2.057142857	-0.057142857	165	0.41	85.4	4	2.81030445	93.7	0.33	0	-0.114285714	0.114285714
r1090	5	14	2005	2	-0.142857143	0.142857143	m47	2	2.057142857	-0.057142857	166	0.344	86.6	5	3.464203233	93.6	0.33	0	-0.114285714	0.114285714
r1090	5	15	2005	2	-0.142857143	0.142857143	m47	2	2.057142857	-0.057142857	167	0.278	92.4	9	5.844155844	93.7	0.33	0	-0.114285714	0.114285714
r1128	3	2	2005	2	-0.142857143	0.142857143	m47	2	2.057142857	-0.057142857	145	0.417	89.4	5	3.355704698	93.7	0.75	0	-0.114285714	0.114285714
r1128	4	12	2005	2	-0.142857143	0.142857143	m47	2	2.057142857	-0.057142857	141	0.368	88	1	0.681818182	93.8	0.75	0	-0.114285714	0.114285714
r1148	2	7	2005	2	-0.142857143	0.142857143	m47	2	2.057142857	-0.057142857	145	0.344	89.7	9	6.02006689	93.7	0	0	-0.114285714	0.114285714
r1148	4	12	2005	2	-0.142857143	0.142857143	m47	2	2.057142857	-0.057142857	137	0.25	86.4	4	2.777777778	90.5	0	0	-0.114285714	0.114285714
r921	2	3	2004	2	0.25	-0.25	m48	1	1	0	193	0.285	92	16	10.43478261	93.7	0.5	0	0.25	-0.25
r921	2	7	2004	2	0.25	-0.25	m48	1	1	0	197	0.278	92	12	7.826086957	93.7	0.5	0	0.25	-0.25
r921	2	11	2004	2	0.25	-0.25	m48	1	1	0	201	0.285	89.3	2	1.343784994	93.8	0.5	0	0.25	-0.25
r953	4	11	2004	0	0.25	-1.25	m48	1	1	0	168	0.271	90.5	3	1.988950276	92	0	-1	0.25	-1.25
r1044	4	3	2004	1	0.25	0.75	m48	1	1	0	128	0.271	88.6	9	6.094808126	91.2	0.25	1	0.25	0.75
r1044	2	7	2004	1	0.25	0.75	m48	1	1	0	132	0.271	92.2	11	7.15835141	93.7	0.25	1	0.25	0.75
r1044	2	11	2004	1	0.25	0.75	m48	1	1	0	136	0.271	91.1	16	10.53787047	93.1	0.25	1	0.25	0.75
r859	3	7	2005	0	-0.769230769	-0.230769231	m49	2	1.692307692	0.307692308	202	0.257	92	16	10.43478261	93.7	0.5	0	-0.076923077	0.076923077
r859	2	11	2005	0	-0.769230769	-0.230769231	m49	2	1.692307692	0.307692308	206	0.344	91.9	26	16.9749728	93.7	0.5	0	-0.076923077	0.076923077
r975	4	11	2004	0	-0.769230769	-0.230769231	m49	1	1.692307692	-0.692307692	149	0.257	90.6	3	1.986754967	93.6	0	-1	-0.076923077	-0.923076923
r1056	3	3	2004	2	-0.769230769	0.769230769	m49	1	1.692307692	-0.692307692	123	0.292	89.6	6	4.017857143	93.6	0.25	0	-0.076923077	0.076923077
r1056	2	7	2004	2	-0.769230769	0.769230769	m49	1	1.692307692	-0.692307692	128	0.368	92.9	9	5.81270183	93.7	0.25	0	-0.076923077	0.076923077
r1056	0	11	2004	2	-0.769230769	0.769230769	m49	1	1.692307692	-0.692307692	132	0.368	86	10	6.976744186	93.8	0.25	0	-0.076923077	0.076923077
r1109	3	7	2005	0	-0.769230769	-0.230769231	m49	2	1.692307692	0.307692308	163	0.25	88.8	15	10.13513514	90	0.25	0	-0.076923077	0.076923077
r1109	3	11	2005	0	-0.769230769	-0.230769231	m49	2	1.692307692	0.307692308	167	0.361	91.6	39	25.54585153	93.5	0.25	0	-0.076923077	0.076923077
r1109	3	12	2005	0	-0.769230769	-0.230769231	m49	2	1.692307692	0.307692308	168	0.313	92.5	18	11.67567568	93.7	0.25	0	-0.076923077	0.076923077
r901	1	3	2004	0	-1	0	m50	1	1	0	211	0.361	90.9	3	1.98019802	93.8	1	1	1	0
r901	1	7	2004	0	-1	0	m50	1	1	0	215	0.368	91.5	13	8.524590164	93.6	1	1	1	0
r901	1	11	2004	0	-1	0	m50	1	1	0	219	0.382	92.2	17	11.06290672	93.6	1	1	1	0
r740	3	7	2006	0	0.1875	-1.1875	m51	3	2.375	0.625	216	0.413	91.6	13	8.515283843	93.7	1	1	0.5625	0.4375
r740	3	11	2006	0	0.1875	-1.1875	m51	3	2.375	0.625	220	0.438	91.3	5	3.285870756	93.7	1	1	0.5625	0.4375
r768	3	7	2006	2	0.1875	-0.1875	m51	3	2.375	0.625	179	0.326	90.6	7	4.635761589	93.7	0.5	0	0.5625	-0.5625
r768	3	11	2006	2	0.1875	-0.1875	m51	3	2.375	0.625	183	0.396	91.6	2	1.310043668	93.7	0.5	0	0.5625	-0.5625
r849	4	7	2005	1	0.1875	0.8125	m51	2	2.375	-0.375	209	0.292	91.6	11	7.205240175	93.7	0	1	0.5625	0.4375
r849	3	11	2005	1	0.1875	0.8125	m51	2	2.375	-0.375	213	0.281	91.3	11	7.228915663	92.9	0	1	0.5625	0.4375
r1097	4	7	2005	1	0.1875	0.8125	m51	2	2.375	-0.375	171	0.229	91.5	15	9.836065574	93.7	0	1	0.5625	0.4375
r1097	4	11	2005	1	0.1875	0.8125	m51	2	2.375	-0.375	175	0.34	91.6	13	8.515283843	93.9	0	1	0.5625	0.4375
r1135	5	9	2005	0	0.1875	-1.1875	m51	2	2.375	-0.375	134	0.25	75	1	0.8	87.8	0	-1	0.5625	-1.5625
r1135	5	12	2005	0	0.1875	-1.1875	m51	2	2.375	-0.375	137	0.333	86.2	6	4.176334107	93.6	0	-1	0.5625	-1.5625
r786	1	11	2006	0	-0.894736842	-0.105263158	m52	3	2.105263158	0.894736842	168	0.344	89.5	11	7.374301676	93.7	0	-1	-0.894736842	-0.105263158
r865	1	7	2005	2	-0.894736842	0.894736842	m52	2	2.105263158	-0.105263158	200	0.319	85.1	3	2.115158637	93.8	0	0	-0.894736842	0.894736842
r1107	2	2	2005	0	-0.894736842	-0.105263158	m52	2	2.105263158	-0.105263158	147	0.413	89.5	9	6.033519553	93.5	0	-1	-0.894736842	-0.105263158
r1107	3	3	2005	0	-0.894736842	-0.105263158	m52	2	2.105263158	-0.105263158	148	0.403	89	10	6.741573034	93.7	0	-1	-0.894736842	-0.105263158
r1107	4	4	2005	0	-0.894736842	-0.105263158	m52	2	2.105263158	-0.105263158	149	0.458	90.1	2	1.331853496	93.8	0	-1	-0.894736842	-0.105263158
r1107	4	5	2005	0	-0.894736842	-0.105263158	m52	2	2.105263158	-0.105263158	150	0.451	92.1	4	2.605863192	93.8	0	-1	-0.894736842	-0.105263158
r1107	4	6	2005	0	-0.894736842	-0.105263158	m52	2	2.105263158	-0.105263158	151	0.403	92.2	3	1.952277657	93.8	0	-1	-0.894736842	-0.105263158
r1107	4	7	2005	0	-0.894736842	-0.105263158	m52	2	2.105263158	-0.105263158	152	0.424	91.5	4	2.62295082	93.5	0	-1	-0.894736842	-0.105263158
r1107	1	7	2005	0	-0.894736842	-0.105263158	m52	2	2.105263158	-0.105263158	165	0.33	89.1	7	4.713804714	93.7	0	-1	-0.894736842	-0.105263158
r1107	4	9	2005	0	-0.894736842	-0.105263158	m52	2	2.105263158	-0.105263158	154	0.444	93	5	3.225806452	93.8	0	-1	-0.894736842	-0.105263158
r1107	4	10	2005	0	-0.894736842	-0.105263158	m52	2	2.105263158	-0.105263158	155	0.399	91	4	2.637362637	93.6	0	-1	-0.894736842	-0.105263158
r1107	4	11	2005	0	-0.894736842	-0.105263158	m52	2	2.105263158	-0.105263158	156	0.413	91.1	6	3.951701427	93.6	0	-1	-0.894736842	-0.105263158
r1107	1	11	2005	0	-0.894736842	-0.105263158	m52	2	2.105263158	-0.105263158	169	0.385	91.6	12	7.860262009	93.7	0	-1	-0.894736842	-0.105263158
r1107	5	13	2005	0	-0.894736842	-0.105263158	m52	2	2.105263158	-0.105263158	158	0.392	87.6	4	2.739726027	93.8	0	-1	-0.894736842	-0.105263158
r1107	4	14	2005	0	-0.894736842	-0.105263158	m52	2	2.105263158	-0.105263158	159	0.375	89.4	5	3.355704698	93.6	0	-1	-0.894736842	-0.105263158
r972	4	3	2004	1	0.6	0.4	m53	1	1	0	161	0.278	89.6	10	6.696428571	93.8	0.75	1	0.8	0.2
r972	2	7	2004	1	0.6	0.4	m53	1	1	0	164	0.271	91.4	18	11.81619256	93.7	0.75	1	0.8	0.2
r972	1	11	2004	1	0.6	0.4	m53	1	1	0	168	0.347	81.2	2	1.477832512	93.8	0.75	1	0.8	0.2
r1189	3	11	2004	0	0.6	-1.6	m53	1	1	0	200	0.278	86.5	1	0.693641618	93.8	NA	0	0.8	-0.8
r804	3	7	2005	1	1	0	m54	2	2	0	239	0.285	92.8	0	0	93.7	0.5	1	1	0
r804	3	10	2005	1	1	0	m54	2	2	0	242	0.292	92.9	0	0	93.7	0.5	1	1	0
r804	4	12	2005	1	1	0	m54	2	2	0	230	0.372	91.6	0	0	93.8	0.5	1	1	0
r749	2	7	2006	0	-1	0	m55	3	2.2	0.8	200	0.354	91.5	1	0.655737705	93.6	0	-1	-0.8	-0.2
r749	2	11	2006	0	-1	0	m55	3	2.2	0.8	204	0.406	85.1	0	0	93.6	0	-1	-0.8	-0.2
r1013	3	11	2004	0	-1	0	m55	1	2.2	-1.2	131	0.278	88.1	2	1.362088536	93.7	0	-1	-0.8	-0.2
r1017	4	11	2004	0	-1	0	m55	1	2.2	-1.2	124	0.292	85.5	1	0.701754386	93.8	0.75	0	-0.8	0.8
r802	3	9	2005	2	-0.090909091	0.090909091	m56	2	2	0	229	0.306	90.1	5	3.32963374	93.7	0	0	-0.090909091	0.090909091
r802	3	12	2005	2	-0.090909091	0.090909091	m56	2	2	0	232	0.323	91.9	3	1.958650707	93.7	0	0	-0.090909091	0.090909091
r831	4	9	2005	0	-0.090909091	-0.909090909	m56	2	2	0	205	0.347	89.5	4	2.681564246	93.5	0	-1	-0.090909091	-0.909090909
r831	4	12	2005	0	-0.090909091	-0.909090909	m56	2	2	0	208	0.34	91	6	3.956043956	93.7	0	-1	-0.090909091	-0.909090909
r1080	2	2	2005	2	-0.090909091	0.090909091	m56	2	2	0	159	0.354	81	6	4.444444444	93.9	0.25	0	-0.090909091	0.090909091
r1080	3	3	2005	2	-0.090909091	0.090909091	m56	2	2	0	160	0.399	80.2	6	4.488778055	93.6	0.25	0	-0.090909091	0.090909091
r1080	4	4	2005	2	-0.090909091	0.090909091	m56	2	2	0	161	0.319	90.6	3	1.986754967	93.8	0.25	0	-0.090909091	0.090909091
r1080	5	5	2005	2	-0.090909091	0.090909091	m56	2	2	0	162	0.458	92	3	1.956521739	93.7	0.25	0	-0.090909091	0.090909091
r1080	5	6	2005	2	-0.090909091	0.090909091	m56	2	2	0	163	0.396	91.1	5	3.293084523	93.6	0.25	0	-0.090909091	0.090909091
r1080	5	7	2005	2	-0.090909091	0.090909091	m56	2	2	0	164	0.403	89.9	6	4.004449388	93.7	0.25	0	-0.090909091	0.090909091
r1080	2	7	2005	2	-0.090909091	0.090909091	m56	2	2	0	178	0.326	91.1	18	11.85510428	93.7	0.25	0	-0.090909091	0.090909091
r1080	5	9	2005	2	-0.090909091	0.090909091	m56	2	2	0	166	0.344	87	4	2.75862069	93.7	0.25	0	-0.090909091	0.090909091
r1080	5	10	2005	2	-0.090909091	0.090909091	m56	2	2	0	167	0.278	89.7	3	2.006688963	93.8	0.25	0	-0.090909091	0.090909091
r1080	5	11	2005	2	-0.090909091	0.090909091	m56	2	2	0	168	0.462	87.9	3	2.04778157	93.8	0.25	0	-0.090909091	0.090909091
r1080	2	11	2005	2	-0.090909091	0.090909091	m56	2	2	0	182	0.354	90.8	9	5.947136564	93.7	0.25	0	-0.090909091	0.090909091
r1080	5	13	2005	2	-0.090909091	0.090909091	m56	2	2	0	170	0.385	90.7	5	3.307607497	93.8	0.25	0	-0.090909091	0.090909091
r1165	3	7	2005	2	-0.090909091	0.090909091	m56	2	2	0	141	0.368	93.5	9	5.77540107	93.5	0	0	-0.090909091	0.090909091
r1165	3	8	2005	2	-0.090909091	0.090909091	m56	2	2	0	142	0.417	92.2	11	7.15835141	93.6	0	0	-0.090909091	0.090909091
r1165	2	11	2005	2	-0.090909091	0.090909091	m56	2	2	0	145	0.417	90.6	17	11.25827815	94	0	0	-0.090909091	0.090909091
r854	1	7	2005	2	0	0	m57	2	1.473684211	0.526315789	206	0.267	92	11	7.173913043	93.7	0.2	0	0	0
r854	1	11	2005	2	0	0	m57	2	1.473684211	0.526315789	210	0.271	90.4	18	11.94690265	92.4	0.2	0	0	0
r904	4	3	2004	2	0	0	m57	1	1.473684211	-0.473684211	205	0.278	79.1	8	6.068268015	79.1	0.5	0	0	0
r904	3	7	2004	2	0	0	m57	1	1.473684211	-0.473684211	209	0.354	88.8	21	14.18918919	93.6	0.5	0	0	0
r904	2	11	2004	2	0	0	m57	1	1.473684211	-0.473684211	213	0.313	92.8	35	22.62931034	93.8	0.5	0	0	0
r995	3	3	2004	2	0	0	m57	1	1.473684211	-0.473684211	153	0.271	90.2	6	3.99113082	92.4	0.25	0	0	0
r995	3	4	2004	2	0	0	m57	1	1.473684211	-0.473684211	154	0.458	91.9	7	4.570184984	93.8	0.25	0	0	0
r995	3	7	2004	2	0	0	m57	1	1.473684211	-0.473684211	157	0.347	92.6	23	14.90280778	93.7	0.25	0	0	0
r995	3	11	2004	2	0	0	m57	1	1.473684211	-0.473684211	161	0.368	90.9	35	23.10231023	93.8	0.25	0	0	0
r1058	2	3	2004	2	0	0	m57	1	1.473684211	-0.473684211	122	0.299	85	6	4.235294118	92.6	0.25	0	0	0
r1115	3	7	2005	2	0	0	m57	2	1.473684211	0.526315789	162	0.306	83	10	7.228915663	93.7	0.4	0	0	0
r1115	5	12	2005	2	0	0	m57	2	1.473684211	0.526315789	152	0.271	90	3	2	91.9	0.4	0	0	0
r1180	5	9	2005	2	0	0	m57	2	1.473684211	0.526315789	126	0.313	89	3	2.02247191	93.3	0	0	0	0
r1180	5	11	2005	2	0	0	m57	2	1.473684211	0.526315789	128	0.278	88.6	5	3.386004515	88.6	0	0	0	0
r1021	4	11	2004	0	-1	0	m58	1	1	0	129	0.424	85.7	1	0.700116686	93.8	0	-1	-1	0
r814	3	7	2005	0	-0.333333333	-0.666666667	m59	2	1.666666667	0.333333333	228	0.313	66.8	4	3.592814371	92.8	0	-1	-0.333333333	-0.666666667
r814	2	11	2005	0	-0.333333333	-0.666666667	m59	2	1.666666667	0.333333333	232	0.323	71.6	0	0	93.7	0	-1	-0.333333333	-0.666666667
r886	2	7	2005	2	-0.333333333	0.333333333	m59	2	1.666666667	0.333333333	185	0.26	91.2	10	6.578947368	93.6	0	0	-0.333333333	0.333333333
r886	2	11	2005	2	-0.333333333	0.333333333	m59	2	1.666666667	0.333333333	189	0.33	92.8	4	2.586206897	93.7	0	0	-0.333333333	0.333333333
r895	4	3	2004	2	-0.333333333	0.333333333	m59	1	1.666666667	-0.666666667	214	0.285	93.8	9	5.756929638	93.8	0	0	-0.333333333	0.333333333
r895	2	7	2004	2	-0.333333333	0.333333333	m59	1	1.666666667	-0.666666667	219	0.375	91.1	15	9.879253568	93.7	0	0	-0.333333333	0.333333333
r895	2	11	2004	2	-0.333333333	0.333333333	m59	1	1.666666667	-0.666666667	223	0.285	90.5	5	3.314917127	93.8	0	0	-0.333333333	0.333333333
r918	1	11	2004	0	-0.333333333	-0.666666667	m59	1	1.666666667	-0.666666667	192	0.271	88.5	4	2.711864407	93.7	0	-1	-0.333333333	-0.666666667
r981	1	8	2004	0	-0.333333333	-0.666666667	m59	1	1.666666667	-0.666666667	155	0.354	82.1	8	5.846528624	93.7	0	-1	-0.333333333	-0.666666667
r1158	4	7	2005	2	-0.333333333	0.333333333	m59	2	1.666666667	0.333333333	142	0.417	92.1	12	7.817589577	93.8	0	0	-0.333333333	0.333333333
r1158	2	11	2005	2	-0.333333333	0.333333333	m59	2	1.666666667	0.333333333	146	0.347	90.4	10	6.637168142	90.8	0	0	-0.333333333	0.333333333
r767	3	12	2006	0	0.777777778	-1.777777778	m60	3	1.740740741	1.259259259	170	0.403	86.8	6	4.147465438	93.7	NA	0	0.814814815	-0.814814815
r816	3	9	2005	2	0.777777778	-0.777777778	m60	2	1.740740741	0.259259259	216	0.323	93.7	0	0	93.7	0.33	0	0.814814815	-0.814814815
r894	3	3	2004	1	0.777777778	0.222222222	m60	1	1.740740741	-0.740740741	214	0.285	86.1	6	4.181184669	90.2	0	1	0.814814815	0.185185185
r894	3	7	2004	1	0.777777778	0.222222222	m60	1	1.740740741	-0.740740741	218	0.278	91	23	15.16483516	93.7	0	1	0.814814815	0.185185185
r894	3	11	2004	1	0.777777778	0.222222222	m60	1	1.740740741	-0.740740741	222	0.278	85.5	5	3.50877193	93.7	0	1	0.814814815	0.185185185
r965	4	3	2004	1	0.777777778	0.222222222	m60	1	1.740740741	-0.740740741	165	0.264	91.6	19	12.44541485	93.6	0	1	0.814814815	0.185185185
r965	3	7	2004	1	0.777777778	0.222222222	m60	1	1.740740741	-0.740740741	169	0.278	88.3	30	20.38505096	91.6	0	1	0.814814815	0.185185185
r965	3	11	2004	1	0.777777778	0.222222222	m60	1	1.740740741	-0.740740741	173	0.278	87.8	8	5.466970387	93.5	0	1	0.814814815	0.185185185
r1093	3	3	2005	1	0.777777778	0.222222222	m60	2	1.740740741	0.259259259	153	0.347	88.2	4	2.721088435	93.9	0	1	0.814814815	0.185185185
r1093	4	4	2005	1	0.777777778	0.222222222	m60	2	1.740740741	0.259259259	154	0.441	66.1	3	2.723146747	93.7	0	1	0.814814815	0.185185185
r1093	5	5	2005	1	0.777777778	0.222222222	m60	2	1.740740741	0.259259259	155	0.399	90	3	2	93.6	0	1	0.814814815	0.185185185
r1093	5	6	2005	1	0.777777778	0.222222222	m60	2	1.740740741	0.259259259	156	0.413	93.9	6	3.833865815	93.9	0	1	0.814814815	0.185185185
r1093	0	7	2005	1	0.777777778	0.222222222	m60	2	1.740740741	0.259259259	157	0.41	90.8	9	5.947136564	93.8	0	1	0.814814815	0.185185185
r1093	0	7	2005	1	0.777777778	0.222222222	m60	2	1.740740741	0.259259259	172	0.319	91.4	0	0	93.7	0	1	0.814814815	0.185185185
r1093	6	9	2005	1	0.777777778	0.222222222	m60	2	1.740740741	0.259259259	159	0.424	93.7	3	1.921024546	93.7	0	1	0.814814815	0.185185185
r1093	5	10	2005	1	0.777777778	0.222222222	m60	2	1.740740741	0.259259259	160	0.399	91.3	3	1.971522453	93.6	0	1	0.814814815	0.185185185
r1093	5	11	2005	1	0.777777778	0.222222222	m60	2	1.740740741	0.259259259	161	0.396	93.7	4	2.561366062	93.7	0	1	0.814814815	0.185185185
r1093	5	12	2005	1	0.777777778	0.222222222	m60	2	1.740740741	0.259259259	162	0.479	91.9	3	1.958650707	93.7	0	1	0.814814815	0.185185185
r1093	5	13	2005	1	0.777777778	0.222222222	m60	2	1.740740741	0.259259259	163	0.396	90	4	2.666666667	93.8	0	1	0.814814815	0.185185185
r1093	5	14	2005	1	0.777777778	0.222222222	m60	2	1.740740741	0.259259259	164	0.403	87.3	5	3.436426117	93.5	0	1	0.814814815	0.185185185
r1093	5	15	2005	1	0.777777778	0.222222222	m60	2	1.740740741	0.259259259	165	0.41	88.2	3	2.040816327	93.8	0	1	0.814814815	0.185185185
r1143	0	7	2005	2	0.777777778	-0.777777778	m60	2	1.740740741	0.259259259	146	0.347	52.5	1	1.142857143	88.5	0.25	0	0.814814815	-0.814814815
r1143	5	12	2005	2	0.777777778	-0.777777778	m60	2	1.740740741	0.259259259	135	0.323	89.2	5	3.3632287	93.7	0.25	0	0.814814815	-0.814814815
r976	1	3	2004	2	0	0	m61	2	2	0	156	0.347	84.7	7	4.958677686	93.4	0	0	0	0
r976	1	7	2004	2	0	0	m61	2	2	0	160	0.271	92.2	9	5.856832972	93.7	0	0	0	0
r976	1	11	2004	2	0	0	m61	2	2	0	164	0.278	87.8	3	2.050113895	93.7	0	0	0	0
r782	2	7	2006	2	0	0	m62	2	1.272727273	0.727272727	170	0.396	92	9	5.869565217	93.8	1	1	1	0
r782	2	11	2006	2	0	0	m62	2	1.272727273	0.727272727	174	0.389	85.7	18	12.60210035	93.7	1	1	1	0
r884	1	7	2005	2	0	0	m62	1	1.272727273	-0.272727273	187	0.247	90.7	4	2.646085998	93.5	1	1	1	0
r884	1	11	2005	2	0	0	m62	1	1.272727273	-0.272727273	191	0.257	90.3	6	3.986710963	93.6	1	1	1	0
r1145	3	7	2005	2	0	0	m62	1	1.272727273	-0.272727273	145	0.34	92.4	14	9.090909091	93.8	1	1	1	0
r1145	3	11	2005	2	0	0	m62	1	1.272727273	-0.272727273	149	0.229	93	13	8.387096774	93	1	1	1	0
r822	1	7	2005	0	-0.428571429	-0.571428571	m63	1	1	0	219	0.396	86.1	0	0	93.6	0	-1	-0.285714286	-0.714285714
r822	1	11	2005	0	-0.428571429	-0.571428571	m63	1	1	0	223	0.306	88.8	0	0	93.7	0	-1	-0.285714286	-0.714285714
r869	5	9	2005	0	-0.428571429	-0.571428571	m63	1	1	0	180	0.243	86	1	0.697674419	93.7	NA	0	-0.285714286	0.285714286
r869	5	12	2005	0	-0.428571429	-0.571428571	m63	1	1	0	183	0.247	88.2	0	0	93.4	NA	0	-0.285714286	0.285714286
r882	3	7	2005	2	-0.428571429	0.428571429	m63	1	1	0	187	0.253	91.5	12	7.868852459	93.5	0	0	-0.285714286	0.285714286
r882	1	8	2005	2	-0.428571429	0.428571429	m63	1	1	0	188	0.24	92	9	5.869565217	93	0	0	-0.285714286	0.285714286
r882	5	12	2005	2	-0.428571429	0.428571429	m63	1	1	0	177	0.222	64.6	3	2.786377709	64.6	0	0	-0.285714286	0.285714286
r1139	1	7	2005	2	-0.428571429	0.428571429	m63	1	1	0	146	0.424	88.1	3	2.043132804	93.7	0	0	-0.285714286	0.285714286
r1139	1	11	2005	2	-0.428571429	0.428571429	m63	1	1	0	150	0.229	78.8	0	0	93.8	0	0	-0.285714286	0.285714286
r772	3	7	2006	1	0.25	0.75	m64	2	1.333333333	0.666666667	177	0.344	91.8	40	26.14379085	93.7	0	1	0.416666667	0.583333333
r772	3	11	2006	1	0.25	0.75	m64	2	1.333333333	0.666666667	181	0.302	92.9	37	23.89666308	93.9	0	1	0.416666667	0.583333333
r794	4	12	2006	2	0.25	-0.25	m64	2	1.333333333	0.666666667	139	0.313	92.4	10	6.493506494	94	0	0	0.416666667	-0.416666667
r857	5	9	2005	0	0.25	-1.25	m64	1	1.333333333	-0.333333333	194	0.229	93.8	8	5.117270789	93.8	0.2	0	0.416666667	-0.416666667
r857	5	12	2005	0	0.25	-1.25	m64	1	1.333333333	-0.333333333	197	0.247	91.6	8	5.240174672	93.6	0.2	0	0.416666667	-0.416666667
r889	5	9	2005	0	0.25	-1.25	m64	1	1.333333333	-0.333333333	171	0.229	89.2	7	4.708520179	91.5	0	-1	0.416666667	-1.416666667
r889	5	12	2005	0	0.25	-1.25	m64	1	1.333333333	-0.333333333	174	0.247	91.7	8	5.234460196	93.8	0	-1	0.416666667	-1.416666667
r1146	5	6	2005	1	0.25	0.75	m64	1	1.333333333	-0.333333333	129	0.347	90.8	6	3.964757709	93.3	0	1	0.416666667	0.583333333
r1146	5	7	2005	1	0.25	0.75	m64	1	1.333333333	-0.333333333	145	0.34	92	13	8.47826087	93.7	0	1	0.416666667	0.583333333
r1146	4	11	2005	1	0.25	0.75	m64	1	1.333333333	-0.333333333	149	0.229	90	14	9.333333333	93.5	0	1	0.416666667	0.583333333
r792	4	12	2006	0	0.454545455	-1.454545455	m65	2	1.090909091	0.909090909	139	0.396	88.6	1	0.677200903	93.7	0	-1	0.636363636	-1.636363636
r848	3	7	2005	1	0.454545455	0.545454545	m65	1	1.090909091	-0.090909091	209	0.292	90.2	12	7.982261641	90.7	0	1	0.636363636	0.363636364
r848	3	11	2005	1	0.454545455	0.545454545	m65	1	1.090909091	-0.090909091	213	0.285	91.7	13	8.505997819	93.5	0	1	0.636363636	0.363636364
r883	5	9	2005	0	0.454545455	-1.454545455	m65	1	1.090909091	-0.090909091	174	0.326	91.3	7	4.600219058	93.8	0.2	0	0.636363636	-0.636363636
r883	5	12	2005	0	0.454545455	-1.454545455	m65	1	1.090909091	-0.090909091	177	0.222	91	3	1.978021978	93.8	0.2	0	0.636363636	-0.636363636
r1134	5	7	2005	1	0.454545455	0.545454545	m65	1	1.090909091	-0.090909091	147	0.25	91	10	6.593406593	93.5	0.2	1	0.636363636	0.363636364
r1134	3	11	2005	1	0.454545455	0.545454545	m65	1	1.090909091	-0.090909091	151	0.253	87.3	12	8.24742268	90	0.2	1	0.636363636	0.363636364
r1084	3	3	2005	0	-1	0	m66	1	1	0	168	0.25	83.9	3	2.145411204	93.5	0	-1	-1	0
r798	2	7	2006	2	-0.4375	0.4375	m67	2	1.0625	0.9375	141	0.313	91.9	1	0.652883569	93.8	0	0	0.1875	-0.1875
r813	1	7	2005	0	-0.4375	-0.5625	m67	1	1.0625	-0.0625	231	0.316	88.7	3	2.029312289	93.8	1	1	0.1875	0.8125
r813	4	12	2005	0	-0.4375	-0.5625	m67	1	1.0625	-0.0625	222	0.375	88.6	6	4.063205418	93.7	1	1	0.1875	0.8125
r877	1	7	2005	0	-0.4375	-0.5625	m67	1	1.0625	-0.0625	192	0.233	89.7	8	5.351170569	93.7	0.2	0	0.1875	-0.1875
r877	1	11	2005	0	-0.4375	-0.5625	m67	1	1.0625	-0.0625	196	0.247	92.3	17	11.05092091	93.8	0.2	0	0.1875	-0.1875
r1124	3	7	2005	2	-0.4375	0.4375	m67	1	1.0625	-0.0625	151	0.25	93.1	15	9.667024705	93.7	0.25	0	0.1875	-0.1875
r1124	3	11	2005	2	-0.4375	0.4375	m67	1	1.0625	-0.0625	155	0.25	90.5	13	8.61878453	94	0.25	0	0.1875	-0.1875
r1127	2	7	2005	2	-0.4375	0.4375	m67	1	1.0625	-0.0625	150	0.229	91.5	0	0	93.7	0.33	0	0.1875	-0.1875
r1127	2	11	2005	2	-0.4375	0.4375	m67	1	1.0625	-0.0625	154	0.281	91.9	0	0	93.7	0.33	0	0.1875	-0.1875
r735	2	7	2006	2	-0.571428571	0.571428571	m68	2	1.428571429	0.571428571	219	0.385	91.1	7	4.610318332	93.7	0.25	0	-0.428571429	0.428571429
r735	2	11	2006	2	-0.571428571	0.571428571	m68	2	1.428571429	0.571428571	223	0.438	92.6	7	4.535637149	93.7	0.25	0	-0.428571429	0.428571429
r766	3	7	2006	2	-0.571428571	0.571428571	m68	2	1.428571429	0.571428571	180	0.5	92.1	12	7.817589577	93.8	0.75	0	-0.428571429	0.428571429
r766	3	11	2006	2	-0.571428571	0.571428571	m68	2	1.428571429	0.571428571	184	0.455	90.1	32	21.30965594	93.7	0.75	0	-0.428571429	0.428571429
r840	4	9	2005	0	-0.571428571	-0.428571429	m68	1	1.428571429	-0.428571429	201	0.333	88.5	1	0.677966102	93.5	0.33	0	-0.428571429	0.428571429
r840	4	12	2005	0	-0.571428571	-0.428571429	m68	1	1.428571429	-0.428571429	204	0.243	90.6	5	3.311258278	93.1	0.33	0	-0.428571429	0.428571429
r1101	3	7	2005	0	-0.571428571	-0.428571429	m68	1	1.428571429	-0.428571429	170	0.26	89.1	13	8.754208754	93.5	0	-1	-0.428571429	-0.571428571
r1101	3	11	2005	0	-0.571428571	-0.428571429	m68	1	1.428571429	-0.428571429	174	0.33	91.3	11	7.228915663	93.7	0	-1	-0.428571429	-0.571428571
r1140	5	9	2005	0	-0.571428571	-0.428571429	m68	1	1.428571429	-0.428571429	133	0.257	93.4	2	1.284796574	93.4	0	-1	-0.428571429	-0.571428571
r1140	5	12	2005	0	-0.571428571	-0.428571429	m68	1	1.428571429	-0.428571429	136	0.25	85.2	2	1.408450704	93.7	0	-1	-0.428571429	-0.571428571
r1117	4	7	2005	2	-0.333333333	0.333333333	m69	1	1	0	161	0.323	91.5	11	7.213114754	93.5	0.25	0	0	0
r1117	4	11	2005	2	-0.333333333	0.333333333	m69	1	1	0	165	0.257	91.8	15	9.803921569	93	0.25	0	0	0
r1175	5	9	2005	0	-0.333333333	-0.666666667	m69	1	1	0	127	0.344	90.9	4	2.640264026	93.4	NA	0	0	0
r1175	5	12	2005	0	-0.333333333	-0.666666667	m69	1	1	0	130	0.264	92	3	1.956521739	93	NA	0	0	0
r765	3	7	2006	0	-0.1875	-0.8125	m70	2	1.1875	0.8125	180	0.469	91.3	12	7.886089814	93.6	0.33	0	0	0
r765	3	11	2006	0	-0.1875	-0.8125	m70	2	1.1875	0.8125	184	0.438	86.9	9	6.214039125	93.4	0.33	0	0	0
r823	3	7	2005	2	-0.1875	0.1875	m70	1	1.1875	-0.1875	218	0.278	91.3	7	4.600219058	93.5	0.67	0	0	0
r823	3	11	2005	2	-0.1875	0.1875	m70	1	1.1875	-0.1875	222	0.292	90.5	7	4.640883978	93.7	0.67	0	0	0
r1075	2	7	2005	2	-0.1875	0.1875	m70	1	1.1875	-0.1875	179	0.271	91	10	6.593406593	93.3	0.4	0	0	0
r1075	2	11	2005	2	-0.1875	0.1875	m70	1	1.1875	-0.1875	183	0.25	91.3	16	10.51478642	93.8	0.4	0	0	0
r1075	2	12	2005	2	-0.1875	0.1875	m70	1	1.1875	-0.1875	184	0.25	91	13	8.571428571	93	0.4	0	0	0
r1132	2	7	2005	2	-0.1875	0.1875	m70	1	1.1875	-0.1875	148	0.25	91.5	12	7.868852459	93.7	0.4	0	0	0
r1132	1	8	2005	2	-0.1875	0.1875	m70	1	1.1875	-0.1875	149	0.382	92.6	5	3.239740821	93.8	0.4	0	0	0
r1132	5	12	2005	2	-0.1875	0.1875	m70	1	1.1875	-0.1875	137	0.25	86.4	2	1.388888889	93.7	0.4	0	0	0
r666	1	7	2007	2	-0.615384615	0.615384615	m71	3	2.846153846	0.153846154	224	0.479	77.6	6	4.639175258	90	0	0	-0.384615385	0.384615385
r666	1	11	2007	2	-0.615384615	0.615384615	m71	3	2.846153846	0.153846154	228	0.295	81.9	8	5.860805861	90	0	0	-0.384615385	0.384615385
r677	5	12	2007	0	-0.615384615	-0.384615385	m71	3	2.846153846	0.153846154	208	0.271	80.6	0	0	90	0.2	0	-0.384615385	0.384615385
r695	3	7	2007	0	-0.615384615	-0.384615385	m71	3	2.846153846	0.153846154	187	0.271	78.9	3	2.281368821	90	0	-1	-0.384615385	-0.615384615
r695	1	11	2007	0	-0.615384615	-0.384615385	m71	3	2.846153846	0.153846154	191	0.271	80.8	0	0	90	0	-1	-0.384615385	-0.615384615
r708	3	7	2007	0	-0.615384615	-0.384615385	m71	3	2.846153846	0.153846154	174	0.253	76.6	6	4.699738903	79.3	0	-1	-0.384615385	-0.615384615
r708	2	11	2007	0	-0.615384615	-0.384615385	m71	3	2.846153846	0.153846154	178	0.375	67.4	8	7.121661721	90	0	-1	-0.384615385	-0.615384615
r716	3	12	2007	2	-0.615384615	0.615384615	m71	3	2.846153846	0.153846154	152	0.26	86.5	2	1.387283237	90	1	1	-0.384615385	1.384615385
r757	5	12	2006	2	-0.615384615	0.615384615	m71	2	2.846153846	-0.846153846	179	0.417	86.7	3	2.076124567	92.5	0.4	0	-0.384615385	0.384615385
r784	5	12	2006	0	-0.615384615	-0.384615385	m71	2	2.846153846	-0.846153846	156	0.313	91.2	0	0	93.7	0.2	0	-0.384615385	0.384615385
r881	2	7	2005	0	-0.416666667	-0.583333333	m72	1	1	0	188	0.243	91.4	0	0	93.7	0	-1	-0.416666667	-0.583333333
r881	2	11	2005	0	-0.416666667	-0.583333333	m72	1	1	0	192	0.233	90.7	0	0	93.2	0	-1	-0.416666667	-0.583333333
r1092	2	7	2005	2	-0.416666667	0.416666667	m72	1	1	0	172	0.243	85.8	0	0	93.7	0.5	0	-0.416666667	0.416666667
r1092	1	11	2005	2	-0.416666667	0.416666667	m72	1	1	0	176	0.247	89	0	0	92.7	0.5	0	-0.416666667	0.416666667
r1121	4	12	2005	0	-0.416666667	-0.583333333	m72	1	1	0	139	0.25	90.8	0	0	93.6	0	-1	-0.416666667	-0.583333333
r1136	1	7	2005	2	-0.416666667	0.416666667	m72	1	1	0	147	0.247	90.5	9	5.966850829	94	0	0	-0.416666667	0.416666667
r1136	1	11	2005	2	-0.416666667	0.416666667	m72	1	1	0	151	0.25	89.9	12	8.008898776	93.7	0	0	-0.416666667	0.416666667
r1111	3	7	2005	2	-0.285714286	0.285714286	m73	1	1	0	162	0.382	93.8	38	24.30703625	93.8	0.4	0	0	0
r1111	3	11	2005	2	-0.285714286	0.285714286	m73	1	1	0	166	0.5	90.3	28	18.60465116	93.2	0.4	0	0	0
r1111	3	13	2005	2	-0.285714286	0.285714286	m73	1	1	0	168	0.24	93.3	20	12.86173633	93.7	0.4	0	0	0
r1187	4	8	2005	0	-0.285714286	-0.714285714	m73	1	1	0	120	0.299	86.7	6	4.152249135	93.6	0.33	0	0	0
r1187	4	12	2005	0	-0.285714286	-0.714285714	m73	1	1	0	124	0.34	90.4	7	4.646017699	93.5	0.33	0	0	0
r837	1	7	2005	2	0	0	m74	1	1	0	214	0.368	87.2	0	0	93.5	0	0	0	0
r837	4	12	2005	2	0	0	m74	1	1	0	205	0.267	81.4	3	2.211302211	93.7	0	0	0	0
r1079	3	7	2005	2	0	0	m75	1	1	0	178	0.247	88.3	6	4.077010193	93.7	0	0	0	0
r1079	3	11	2005	2	0	0	m75	1	1	0	182	0.354	90.3	28	18.60465116	93.8	0	0	0	0
r838	3	9	2005	0	-0.333333333	-0.666666667	m76	1	1	0	204	0.323	92.5	2	1.297297297	93.5	1	1	0.333333333	0.666666667
r838	3	12	2005	0	-0.333333333	-0.666666667	m76	1	1	0	207	0.337	83.9	2	1.430274136	93.8	1	1	0.333333333	0.666666667
r1099	2	7	2005	2	-0.333333333	0.333333333	m76	1	1	0	171	0.375	91.7	17	11.12322792	93.8	0.67	0	0.333333333	-0.333333333
r1099	2	11	2005	2	-0.333333333	0.333333333	m76	1	1	0	175	0.264	92.1	10	6.51465798	93.3	0.67	0	0.333333333	-0.333333333
r809	3	7	2005	2	0	0	m77	1	1	0	233	0.309	91.6	18	11.79039301	93.8	0	0	0	0
r809	3	11	2005	2	0	0	m77	1	1	0	237	0.323	93	32	20.64516129	93.8	0	0	0	0
r880	4	2	2005	2	0	0	m77	1	1	0	184	0.399	90.5	8	5.303867403	93.5	0	0	0	0
r880	4	3	2005	2	0	0	m77	1	1	0	185	0.337	92	9	5.869565217	93.7	0	0	0	0
r880	4	3	2005	2	0	0	m77	1	1	0	186	0.333	91.8	8	5.22875817	93.5	0	0	0	0
r880	4	4	2005	2	0	0	m77	1	1	0	187	0.337	93.5	12	7.700534759	93.5	0	0	0	0
r880	4	5	2005	2	0	0	m77	1	1	0	188	0.319	90.8	12	7.929515419	93.8	0	0	0	0
r880	4	6	2005	2	0	0	m77	1	1	0	189	0.26	92.1	19	12.37785016	93.6	0	0	0	0
r880	4	7	2005	2	0	0	m77	1	1	0	190	0.271	90.2	14	9.312638581	93.8	0	0	0	0
r880	4	8	2005	2	0	0	m77	1	1	0	191	0.319	90	29	19.33333333	93.8	0	0	0	0
r880	4	9	2005	2	0	0	m77	1	1	0	192	0.385	93.4	25	16.05995717	93.8	0	0	0	0
r880	4	10	2005	2	0	0	m77	1	1	0	193	0.333	91.4	36	23.63238512	93.8	0	0	0	0
r880	4	11	2005	2	0	0	m77	1	1	0	194	0.306	93.2	36	23.17596567	93.7	0	0	0	0
r880	4	12	2005	2	0	0	m77	1	1	0	195	0.323	82.8	33	23.91304348	92.4	0	0	0	0
r880	4	13	2005	2	0	0	m77	1	1	0	196	0.323	90.3	29	19.26910299	93.7	0	0	0	0
r880	4	14	2005	2	0	0	m77	1	1	0	197	0.33	91.8	30	19.60784314	93.8	0	0	0	0
r880	4	15	2005	2	0	0	m77	1	1	0	198	0.33	91.5	29	19.01639344	93.6	0	0	0	0
r1141	3	7	2005	2	0	0	m77	1	1	0	146	0.264	91.7	22	14.39476554	91.7	0	0	0	0
r1141	3	11	2005	2	0	0	m77	1	1	0	150	0.313	88.6	44	29.79683973	90	0	0	0	0
r741	2	7	2006	0	-1	0	m78	2	2	0	215	0.285	92.3	17	11.05092091	93.8	0.5	0	0	0
r741	2	11	2006	0	-1	0	m78	2	2	0	219	0.372	89.8	15	10.02227171	93.8	0.5	0	0	0
r1156	3	7	2005	2	0	0	m79	1	1	0	142	0.25	87.3	14	9.621993127	93.7	0	0	0	0
r1156	3	11	2005	2	0	0	m79	1	1	0	146	0.424	85.6	12	8.411214953	93.7	0	0	0	0
r876	5	7	2005	2	0	0	m80	1	1	0	192	0.233	93.5	23	14.75935829	93.5	0.4	0	0	0
r876	4	11	2005	2	0	0	m80	1	1	0	196	0.247	91.9	0	0	93.7	0.4	0	0	0
r1098	4	12	2005	2	0	0	m80	1	1	0	162	0.382	89.9	3	2.002224694	93.8	0	0	0	0
r860	2	7	2005	0	-0.5	-0.5	m81	2	2	0	203	0.236	92	13	8.47826087	93.5	0	-1	-0.5	-0.5
r860	2	11	2005	0	-0.5	-0.5	m81	2	2	0	207	0.26	90.6	19	12.58278146	93.7	0	-1	-0.5	-0.5
r860	4	13	2005	0	-0.5	-0.5	m81	2	2	0	196	0.247	88.6	7	4.740406321	93.3	0	-1	-0.5	-0.5
r1110	3	7	2005	2	-0.5	0.5	m81	2	2	0	162	0.222	89.3	16	10.75027996	92	0	0	-0.5	0.5
r1110	3	11	2005	2	-0.5	0.5	m81	2	2	0	166	0.5	89.6	13	8.705357143	93.5	0	0	-0.5	0.5
r1110	3	13	2005	2	-0.5	0.5	m81	2	2	0	168	0.24	90.1	7	4.661487236	92.6	0	0	-0.5	0.5
r843	3	7	2005	1	0.137931034	0.862068966	m82	2	2	0	213	0.358	89.8	9	6.013363029	93.7	0	1	0.137931034	0.862068966
r843	3	11	2005	1	0.137931034	0.862068966	m82	2	2	0	217	0.365	92	15	9.782608696	93.7	0	1	0.137931034	0.862068966
r843	3	12	2005	1	0.137931034	0.862068966	m82	2	2	0	218	0.354	90	13	8.666666667	93.7	0	1	0.137931034	0.862068966
r851	5	9	2005	0	0.137931034	-1.137931034	m82	2	2	0	194	0.229	93.6	7	4.487179487	93.6	0	-1	0.137931034	-1.137931034
r851	5	11	2005	0	0.137931034	-1.137931034	m82	2	2	0	196	0.25	93.6	4	2.564102564	93.6	0	-1	0.137931034	-1.137931034
r878	6	9	2005	0	0.137931034	-1.137931034	m82	2	2	0	177	0.382	91.8	3	1.960784314	93.8	0	-1	0.137931034	-1.137931034
r878	6	12	2005	0	0.137931034	-1.137931034	m82	2	2	0	180	0.396	93.5	3	1.92513369	93.5	0	-1	0.137931034	-1.137931034
r1106	3	3	2005	2	0.137931034	-0.137931034	m82	2	2	0	149	0.458	93.6	2	1.282051282	93.6	0.25	0	0.137931034	-0.137931034
r1106	4	4	2005	2	0.137931034	-0.137931034	m82	2	2	0	150	0.382	89.3	0	0	92.3	0.25	0	0.137931034	-0.137931034
r1106	4	5	2005	2	0.137931034	-0.137931034	m82	2	2	0	151	0.326	82.3	0	0	93.9	0.25	0	0.137931034	-0.137931034
r1106	4	6	2005	2	0.137931034	-0.137931034	m82	2	2	0	152	0.417	90.6	3	1.986754967	93.8	0.25	0	0.137931034	-0.137931034
r1106	4	7	2005	2	0.137931034	-0.137931034	m82	2	2	0	153	0.347	93.7	0	0	93.7	0.25	0	0.137931034	-0.137931034
r1106	2	7	2005	2	0.137931034	-0.137931034	m82	2	2	0	168	0.389	93.7	0	0	93.7	0.25	0	0.137931034	-0.137931034
r1106	4	10	2005	2	0.137931034	-0.137931034	m82	2	2	0	156	0.344	93.4	0	0	93.4	0.25	0	0.137931034	-0.137931034
r1106	4	11	2005	2	0.137931034	-0.137931034	m82	2	2	0	157	0.337	90.4	1	0.663716814	93.8	0.25	0	0.137931034	-0.137931034
r1106	2	11	2005	2	0.137931034	-0.137931034	m82	2	2	0	172	0.319	92	0	0	93.7	0.25	0	0.137931034	-0.137931034
r1106	4	13	2005	2	0.137931034	-0.137931034	m82	2	2	0	159	0.375	84.9	2	1.413427562	93.8	0.25	0	0.137931034	-0.137931034
r1106	4	14	2005	2	0.137931034	-0.137931034	m82	2	2	0	160	0.326	79.3	2	1.513240858	79.3	0.25	0	0.137931034	-0.137931034
r1123	3	7	2005	2	0.137931034	-0.137931034	m82	2	2	0	151	0.326	90.1	10	6.659267481	93.5	0.2	0	0.137931034	-0.137931034
r1123	3	11	2005	2	0.137931034	-0.137931034	m82	2	2	0	155	0.253	85.6	17	11.91588785	93.9	0.2	0	0.137931034	-0.137931034
r1171	1	7	2005	1	0.137931034	0.862068966	m82	2	2	0	140	0.34	90.7	2	1.323042999	93.6	0	1	0.137931034	0.862068966
r1171	4	12	2005	1	0.137931034	0.862068966	m82	2	2	0	131	0.424	89	8	5.393258427	93.6	0	1	0.137931034	0.862068966
r739	4	7	2006	0	-0.5	-0.5	m83	1	1	0	217	0.299	90.4	41	27.21238938	93.8	0.5	0	0	0
r739	4	11	2006	0	-0.5	-0.5	m83	1	1	0	221	0.347	92.2	24	15.61822126	93.7	0.5	0	0	0
r774	3	7	2006	2	-0.5	0.5	m83	1	1	0	176	0.313	90	19	12.66666667	93.8	0.33	0	0	0
r774	3	11	2006	2	-0.5	0.5	m83	1	1	0	180	0.354	90.8	9	5.947136564	92.6	0.33	0	0	0
r671	3	7	2007	0	-0.3	-0.7	m84	2	1.9	0.1	222	0.299	87.9	18	12.28668942	90	0	-1	0	-1
r671	3	11	2007	0	-0.3	-0.7	m84	2	1.9	0.1	226	0.323	84.2	29	20.66508314	90	0	-1	0	-1
r694	4	7	2007	0	-0.3	-0.7	m84	2	1.9	0.1	188	0.347	83.8	23	16.46778043	90	0.5	0	0	0
r694	4	11	2007	0	-0.3	-0.7	m84	2	1.9	0.1	192	0.264	86.9	12	8.285385501	90	0.5	0	0	0
r725	1	7	2007	1	-0.3	1.3	m84	2	1.9	0.1	150	0.385	73.3	4	3.274215553	90	0	1	0	1
r725	1	11	2007	1	-0.3	1.3	m84	2	1.9	0.1	154	0.257	85	19	13.41176471	90	0	1	0	1
r769	4	12	2006	2	-0.3	0.3	m84	1	1.9	-0.9	170	0.278	88.8	7	4.72972973	93.6	0	0	0	0
r746	1	7	2006	0	-0.75	-0.25	m85	1	1	0	204	0.306	87.2	11	7.568807339	93.7	0.5	0	0	0
r746	1	11	2006	0	-0.75	-0.25	m85	1	1	0	208	0.319	85.9	0	0	93.6	0.5	0	0	0
r793	3	12	2006	2	-0.75	0.75	m85	1	1	0	140	0.319	92.2	6	3.904555315	93.7	0	0	0	0
r643	4	7	2008	0	-0.8125	-0.1875	m86	3	2.25	0.75	201	0.354	91.8	24	15.68627451	93.4	0	-1	-0.5	-0.5
r643	4	9	2008	0	-0.8125	-0.1875	m86	3	2.25	0.75	203	0.333	85.1	24	16.9212691	93.7	0	-1	-0.5	-0.5
r643	4	11	2008	0	-0.8125	-0.1875	m86	3	2.25	0.75	205	0.333	90.3	30	19.93355482	92.5	0	-1	-0.5	-0.5
r653	3	7	2008	0	-0.8125	-0.1875	m86	3	2.25	0.75	156	0.33	87.5	9	6.171428571	93.6	0	-1	-0.5	-0.5
r653	3	9	2008	0	-0.8125	-0.1875	m86	3	2.25	0.75	158	0.292	92.8	14	9.051724138	93.8	0	-1	-0.5	-0.5
r653	3	11	2008	0	-0.8125	-0.1875	m86	3	2.25	0.75	160	0.333	91.5	18	11.80327869	93.7	0	-1	-0.5	-0.5
r664	2	15	2007	0	-0.8125	-0.1875	m86	2	2.25	-0.25	229	0.313	83.2	6	4.326923077	84.7	1	1	-0.5	1.5
r705	4	7	2007	0	-0.8125	-0.1875	m86	2	2.25	-0.25	178	0.264	87.5	11	7.542857143	90	0	-1	-0.5	-0.5
r705	4	11	2007	0	-0.8125	-0.1875	m86	2	2.25	-0.25	182	0.406	87.6	18	12.32876712	90	0	-1	-0.5	-0.5
r724	4	7	2007	0	-0.8125	-0.1875	m86	2	2.25	-0.25	151	0.302	89.1	7	4.713804714	90	0.2	0	-0.5	0.5
r724	3	11	2007	0	-0.8125	-0.1875	m86	2	2.25	-0.25	155	0.264	84.5	2	1.420118343	90	0.2	0	-0.5	0.5
r773	3	7	2006	2	-0.8125	0.8125	m86	1	2.25	-1.25	177	0.375	89.6	21	14.0625	93.5	0	0	-0.5	0.5
r773	3	11	2006	2	-0.8125	0.8125	m86	1	2.25	-1.25	181	0.417	82.1	9	6.577344702	93.7	0	0	-0.5	0.5
r761	2	7	2006	2	0	0	m87	1	1	0	181	0.406	90.5	15	9.944751381	93.7	0.5	0	0	0
r761	1	11	2006	2	0	0	m87	1	1	0	185	0.375	92.4	11	7.142857143	93.7	0.5	0	0	0
r791	3	7	2006	0	-1	0	m88	1	1	0	159	0.302	91.7	15	9.814612868	93.7	0.33	0	0	0
r791	3	11	2006	0	-1	0	m88	1	1	0	163	0.333	90.7	0	0	93.8	0.33	0	0	0
r672	4	7	2007	0	-1	0	m89	2	2	0	221	0.344	88.9	27	18.22272216	90	0	-1	-0.333333333	-0.666666667
r672	4	11	2007	0	-1	0	m89	2	2	0	225	0.375	87.9	32	21.84300341	90	0	-1	-0.333333333	-0.666666667
r691	4	7	2007	0	-1	0	m89	2	2	0	191	0.264	84.5	5	3.550295858	90	0.2	0	-0.333333333	0.333333333
r691	3	11	2007	0	-1	0	m89	2	2	0	195	0.368	86.3	1	0.695249131	90	0.2	0	-0.333333333	0.333333333
r703	3	7	2007	0	-1	0	m89	2	2	0	179	0.257	86.6	39	27.02078522	90	0.25	0	-0.333333333	0.333333333
r703	3	11	2007	0	-1	0	m89	2	2	0	183	0.257	88.2	36	24.48979592	90	0.25	0	-0.333333333	0.333333333
r661	4	12	2007	0	-1	0	m90	2	2	0	230	0.333	88.8	0	0	90	0	-1	-1	0
r684	2	7	2007	0	-1	0	m90	2	2	0	203	0.267	83.5	12	8.622754491	90	0	-1	-1	0
r684	2	11	2007	0	-1	0	m90	2	2	0	207	0.271	80.5	9	6.708074534	90	0	-1	-1	0
r713	2	7	2007	0	-1	0	m90	2	2	0	167	0.243	88.9	23	15.52305962	90	0	-1	-1	0
r713	2	11	2007	0	-1	0	m90	2	2	0	171	0.243	88.7	12	8.117249154	90.2	0	-1	-1	0
r593	1	7	2009	0	-0.642857143	-0.357142857	m91	4	2.928571429	1.071428571	211	0.382	93.6	4	2.564102564	93.6	0	-1	-0.642857143	-0.357142857
r593	1	9	2009	0	-0.642857143	-0.357142857	m91	4	2.928571429	1.071428571	213	0.365	93.1	6	3.866809882	93.1	0	-1	-0.642857143	-0.357142857
r593	1	11	2009	0	-0.642857143	-0.357142857	m91	4	2.928571429	1.071428571	215	0.458	91.2	7	4.605263158	93.5	0	-1	-0.642857143	-0.357142857
r612	2	7	2009	0	-0.642857143	-0.357142857	m91	4	2.928571429	1.071428571	175	0.389	91.4	14	9.190371991	93.6	0	-1	-0.642857143	-0.357142857
r612	2	9	2009	0	-0.642857143	-0.357142857	m91	4	2.928571429	1.071428571	177	0.438	87.9	13	8.873720137	93	0	-1	-0.642857143	-0.357142857
r612	2	11	2009	0	-0.642857143	-0.357142857	m91	4	2.928571429	1.071428571	179	0.295	86.7	13	8.996539792	90.8	0	-1	-0.642857143	-0.357142857
r636	1	7	2009	2	-0.642857143	0.642857143	m91	4	2.928571429	1.071428571	129	0.264	91.4	11	7.221006565	93.5	0	0	-0.642857143	0.642857143
r636	1	9	2009	2	-0.642857143	0.642857143	m91	4	2.928571429	1.071428571	131	0.278	90.9	17	11.22112211	93.3	0	0	-0.642857143	0.642857143
r636	1	12	2009	2	-0.642857143	0.642857143	m91	4	2.928571429	1.071428571	134	0.285	77.9	9	6.931964056	90.1	0	0	-0.642857143	0.642857143
r645	4	7	2008	0	-0.642857143	-0.357142857	m91	3	2.928571429	0.071428571	198	0.319	86.8	22	15.20737327	93.7	0	-1	-0.642857143	-0.357142857
r645	4	9	2008	0	-0.642857143	-0.357142857	m91	3	2.928571429	0.071428571	200	0.33	85.9	20	13.96973225	93.7	0	-1	-0.642857143	-0.357142857
r645	4	11	2008	0	-0.642857143	-0.357142857	m91	3	2.928571429	0.071428571	202	0.333	92.6	21	13.60691145	93.6	0	-1	-0.642857143	-0.357142857
r652	4	8	2008	0	-0.642857143	-0.357142857	m91	3	2.928571429	0.071428571	158	0.347	85.7	11	7.701283547	93.7	0	-1	-0.642857143	-0.357142857
r652	4	9	2008	0	-0.642857143	-0.357142857	m91	3	2.928571429	0.071428571	159	0.25	89.2	17	11.43497758	93.6	0	-1	-0.642857143	-0.357142857
r652	4	11	2008	0	-0.642857143	-0.357142857	m91	3	2.928571429	0.071428571	161	0.354	90	16	10.66666667	93.7	0	-1	-0.642857143	-0.357142857
r682	2	7	2007	0	-0.642857143	-0.357142857	m91	2	2.928571429	-0.928571429	209	0.267	88.9	11	7.424071991	90	0	-1	-0.642857143	-0.357142857
r682	2	11	2007	0	-0.642857143	-0.357142857	m91	2	2.928571429	-0.928571429	213	0.271	85.2	19	13.38028169	90	0	-1	-0.642857143	-0.357142857
r710	3	7	2007	2	-0.642857143	0.642857143	m91	2	2.928571429	-0.928571429	170	0.333	82.4	0	0	90	0	0	-0.642857143	0.642857143
r710	3	11	2007	2	-0.642857143	0.642857143	m91	2	2.928571429	-0.928571429	174	0.257	92.1	28	18.24104235	92.9	0	0	-0.642857143	0.642857143
r728	4	12	2007	0	-0.642857143	-0.357142857	m91	2	2.928571429	-0.928571429	138	0.285	92.9	6	3.875134553	93.7	0	-1	-0.642857143	-0.357142857
r783	1	7	2006	2	-0.642857143	0.642857143	m91	1	2.928571429	-1.928571429	169	0.382	83.8	6	4.295942721	93.7	0.33	0	-0.642857143	0.642857143
r783	1	11	2006	2	-0.642857143	0.642857143	m91	1	2.928571429	-1.928571429	173	0.309	84.2	6	4.275534442	89.8	0.33	0	-0.642857143	0.642857143
r651	5	7	2008	0	-0.416666667	-0.583333333	m92	3	2.25	0.75	165	0.347	91.5	25	16.39344262	93.7	0	-1	-0.333333333	-0.666666667
r651	5	9	2008	0	-0.416666667	-0.583333333	m92	3	2.25	0.75	167	0.347	89.8	23	15.3674833	93.7	0	-1	-0.333333333	-0.666666667
r651	5	11	2008	0	-0.416666667	-0.583333333	m92	3	2.25	0.75	169	0.337	92.2	37	24.07809111	93.7	0	-1	-0.333333333	-0.666666667
r663	4	12	2007	0	-0.416666667	-0.583333333	m92	2	2.25	-0.25	228	0.434	87.4	4	2.745995423	90	0.25	0	-0.333333333	0.333333333
r687	3	7	2007	2	-0.416666667	0.416666667	m92	2	2.25	-0.25	197	0.264	87.1	22	15.15499426	90	0.25	0	-0.333333333	0.333333333
r687	3	11	2007	2	-0.416666667	0.416666667	m92	2	2.25	-0.25	201	0.267	87.3	16	10.99656357	90.1	0.25	0	-0.333333333	0.333333333
r717	2	7	2007	2	-0.416666667	0.416666667	m92	2	2.25	-0.25	161	0.243	88.2	19	12.92517007	90	0.25	0	-0.333333333	0.333333333
r717	2	11	2007	2	-0.416666667	0.416666667	m92	2	2.25	-0.25	165	0.243	83.8	9	6.443914081	90	0.25	0	-0.333333333	0.333333333
r743	5	12	2006	2	-0.416666667	0.416666667	m92	1	2.25	-1.25	206	0.313	91.8	9	5.882352941	93.7	0	0	-0.333333333	0.333333333
r731	3	7	2006	0	-0.4	-0.6	m93	1	1	0	230	0.333	92.3	15	9.750812568	93.7	0	-1	-0.4	-0.6
r754	2	7	2006	2	-0.4	0.4	m93	1	1	0	195	0.309	91.2	23	15.13157895	93.6	0	0	-0.4	0.4
r754	2	11	2006	2	-0.4	0.4	m93	1	1	0	199	0.385	89.8	4	2.672605791	93.8	0	0	-0.4	0.4
r674	5	7	2007	2	-0.333333333	0.333333333	m94	2	2	0	220	0.361	86.5	24	16.64739884	90	0.25	0	0.666666667	-0.666666667
r674	5	11	2007	2	-0.333333333	0.333333333	m94	2	2	0	224	0.41	89.5	28	18.77094972	90	0.25	0	0.666666667	-0.666666667
r692	1	7	2007	0	-0.333333333	-0.666666667	m94	2	2	0	189	0.354	74.3	8	6.460296097	90	1	1	0.666666667	0.333333333
r692	1	11	2007	0	-0.333333333	-0.666666667	m94	2	2	0	193	0.26	85.4	9	6.323185012	90	1	1	0.666666667	0.333333333
r723	2	7	2007	2	-0.333333333	0.333333333	m94	2	2	0	152	0.229	86.7	12	8.30449827	90	1	1	0.666666667	0.333333333
r723	2	11	2007	2	-0.333333333	0.333333333	m94	2	2	0	156	0.24	86.1	22	15.33101045	90	1	1	0.666666667	0.333333333
r662	4	12	2007	0	0.285714286	-1.285714286	m95	2	2	0	228	0.438	85.6	3	2.102803738	90	0	-1	0.285714286	-1.285714286
r688	3	7	2007	1	0.285714286	0.714285714	m95	2	2	0	197	0.267	88.4	18	12.21719457	90	0	1	0.285714286	0.714285714
r688	3	11	2007	1	0.285714286	0.714285714	m95	2	2	0	201	0.382	85.5	9	6.315789474	90	0	1	0.285714286	0.714285714
r722	2	7	2007	2	0.285714286	-0.285714286	m95	2	2	0	152	0.222	86.5	16	11.0982659	90	0	0	0.285714286	-0.285714286
r722	1	11	2007	2	0.285714286	-0.285714286	m95	2	2	0	156	0.375	86	1	0.697674419	90	0	0	0.285714286	-0.285714286
r737	4	7	2006	1	0.5	0.5	m96	1	1	0	218	0.365	92.5	13	8.432432432	93.8	0	1	0.5	0.5
r737	3	11	2006	1	0.5	0.5	m96	1	1	0	222	0.375	93.4	24	15.41755889	93.7	0	1	0.5	0.5
r762	2	7	2006	2	0.5	-0.5	m96	1	1	0	181	0.344	92	14	9.130434783	93.7	0	0	0.5	-0.5
r762	1	11	2006	2	0.5	-0.5	m96	1	1	0	185	0.333	85.3	4	2.813599062	93.8	0	0	0.5	-0.5
r738	3	12	2006	2	-0.75	0.75	m97	1	1	0	210	0.344	92.2	3	1.952277657	93.7	0	0	0	0
r788	2	7	2006	0	-0.75	-0.25	m97	1	1	0	163	0.354	92.6	9	5.831533477	93.8	0.25	0	0	0
r788	1	12	2006	0	-0.75	-0.25	m97	1	1	0	167	0.354	93.1	7	4.511278195	93.8	0.25	0	0	0
r689	4	7	2007	0	-0.7	-0.3	m98	2	1.7	0.3	196	0.264	85.8	19	13.28671329	90	0.5	0	-0.1	0.1
r689	4	11	2007	0	-0.7	-0.3	m98	2	1.7	0.3	200	0.233	88.5	0	0	90	0.5	0	-0.1	0.1
r712	5	12	2007	0	-0.7	-0.3	m98	2	1.7	0.3	160	0.243	83.4	2	1.438848921	90	0	-1	-0.1	-0.9
r718	3	7	2007	0	-0.7	-0.3	m98	2	1.7	0.3	157	0.25	88.5	18	12.20338983	90	0.25	0	-0.1	0.1
r718	3	11	2007	0	-0.7	-0.3	m98	2	1.7	0.3	162	0.24	87.9	23	15.6996587	90	0.25	0	-0.1	0.1
r755	3	7	2006	2	-0.7	0.7	m98	1	1.7	-0.7	195	0.33	87.4	11	7.551487414	93.8	0.33	0	-0.1	0.1
r755	3	11	2006	2	-0.7	0.7	m98	1	1.7	-0.7	199	0.365	88.5	21	14.23728814	93.7	0.33	0	-0.1	0.1
r756	2	7	2006	0	-1	0	m99	1	1	0	190	0.337	90.1	11	7.325194229	92.5	0	-1	-1	0
r756	2	11	2006	0	-1	0	m99	1	1	0	194	0.319	89.8	1	0.668151448	93.7	0	-1	-1	0
r776	4	7	2006	2	0	0	m100	2	2	0	175	0.448	89	26	17.52808989	90	0.25	0	0	0
r776	3	11	2006	2	0	0	m100	2	2	0	179	0.344	92.3	27	17.55146262	93.7	0.25	0	0	0
r646	4	13	2008	0	-1	0	m101	NA	NA	NA	190	0.354	82.2	4	2.919708029	93.7	NA	0	0	0
r591	2	6	2009	1	-0.166666667	1.166666667	m102	3	2.194444444	0.805555556	206	0.372	92	3	1.956521739	93.6	0.5	1	0.277777778	0.722222222
r591	2	7	2009	1	-0.166666667	1.166666667	m102	3	2.194444444	0.805555556	221	0.368	92	17	11.08695652	93.6	0.5	1	0.277777778	0.722222222
r591	2	9	2009	1	-0.166666667	1.166666667	m102	3	2.194444444	0.805555556	223	0.375	91.8	44	28.75816993	93.6	0.5	1	0.277777778	0.722222222
r591	2	11	2009	1	-0.166666667	1.166666667	m102	3	2.194444444	0.805555556	225	0.375	92.3	18	11.70097508	93.6	0.5	1	0.277777778	0.722222222
r591	2	14	2009	1	-0.166666667	1.166666667	m102	3	2.194444444	0.805555556	214	0.344	93.5	6	3.85026738	93.5	0.5	1	0.277777778	0.722222222
r609	4	6	2009	1	-0.166666667	1.166666667	m102	3	2.194444444	0.805555556	161	0.375	91.5	6	3.93442623	93.7	0	1	0.277777778	0.722222222
r609	4	7	2009	1	-0.166666667	1.166666667	m102	3	2.194444444	0.805555556	176	0.438	91	54	35.6043956	92.2	0	1	0.277777778	0.722222222
r609	4	9	2009	1	-0.166666667	1.166666667	m102	3	2.194444444	0.805555556	178	0.285	90.3	29	19.26910299	92.2	0	1	0.277777778	0.722222222
r609	4	11	2009	1	-0.166666667	1.166666667	m102	3	2.194444444	0.805555556	180	0.438	89.5	28	18.77094972	93	0	1	0.277777778	0.722222222
r609	4	14	2009	1	-0.166666667	1.166666667	m102	3	2.194444444	0.805555556	169	0.326	91.3	6	3.943044907	93.4	0	1	0.277777778	0.722222222
r640	2	11	2009	0	-0.166666667	-0.833333333	m102	3	2.194444444	0.805555556	120	0.278	85.2	24	16.90140845	93.7	0	-1	0.277777778	-1.277777778
r644	2	7	2008	0	-0.166666667	-0.833333333	m102	2	2.194444444	-0.194444444	204	0.278	91.5	9	5.901639344	93.7	0.5	0	0.277777778	-0.277777778
r644	2	9	2008	0	-0.166666667	-0.833333333	m102	2	2.194444444	-0.194444444	206	0.34	92.2	9	5.856832972	93.7	0.5	0	0.277777778	-0.277777778
r644	2	12	2008	0	-0.166666667	-0.833333333	m102	2	2.194444444	-0.194444444	209	0.354	90.1	3	1.997780244	93	0.5	0	0.277777778	-0.277777778
r650	4	7	2008	0	-0.166666667	-0.833333333	m102	2	2.194444444	-0.194444444	167	0.347	91.5	48	31.47540984	93.7	0.2	0	0.277777778	-0.277777778
r650	4	9	2008	0	-0.166666667	-0.833333333	m102	2	2.194444444	-0.194444444	169	0.333	91.1	37	24.36882547	92.6	0.2	0	0.277777778	-0.277777778
r650	4	11	2008	0	-0.166666667	-0.833333333	m102	2	2.194444444	-0.194444444	171	0.344	92.4	41	26.62337662	93.8	0.2	0	0.277777778	-0.277777778
r657	4	7	2008	0	-0.166666667	-0.833333333	m102	2	2.194444444	-0.194444444	127	0.302	89.3	21	14.10974244	93.5	0	-1	0.277777778	-1.277777778
r657	4	9	2008	0	-0.166666667	-0.833333333	m102	2	2.194444444	-0.194444444	129	0.267	87.1	25	17.22158439	93.5	0	-1	0.277777778	-1.277777778
r657	4	11	2008	0	-0.166666667	-0.833333333	m102	2	2.194444444	-0.194444444	131	0.319	87.4	32	21.96796339	91	0	-1	0.277777778	-1.277777778
r665	4	12	2007	0	-0.166666667	-0.833333333	m102	1	2.194444444	-1.194444444	226	0.313	87.7	1	0.684150513	90	0	-1	0.277777778	-1.277777778
r679	4	12	2007	0	-0.166666667	-0.833333333	m102	1	2.194444444	-1.194444444	204	0.351	82.5	4	2.909090909	90	NA	0	0.277777778	-0.277777778
r707	4	7	2007	0	-0.166666667	-0.833333333	m102	1	2.194444444	-1.194444444	176	0.257	84.7	48	34.00236128	90	0.2	0	0.277777778	-0.277777778
r707	4	11	2007	0	-0.166666667	-0.833333333	m102	1	2.194444444	-1.194444444	180	0.253	89.1	39	26.26262626	90	0.2	0	0.277777778	-0.277777778
r729	3	7	2007	0	-0.166666667	-0.833333333	m102	1	2.194444444	-1.194444444	133	0.261	81.7	23	16.89106487	81.9	0.25	0	0.277777778	-0.277777778
r729	3	7	2007	0	-0.166666667	-0.833333333	m102	1	2.194444444	-1.194444444	133	0.368	82	13	9.512195122	92.5	0.25	0	0.277777778	-0.277777778
r729	3	11	2007	0	-0.166666667	-0.833333333	m102	1	2.194444444	-1.194444444	137	0.354	89.1	25	16.83501684	93.3	0.25	0	0.277777778	-0.277777778
r685	1	7	2007	0	-1	0	m103	1	1	0	199	0.271	85.7	8	5.600933489	90	0	-1	-1	0
r685	1	11	2007	0	-1	0	m103	1	1	0	203	0.354	79.3	8	6.05296343	90	0	-1	-1	0
r464	3	7	2011	2	-0.414634146	0.414634146	m104	5	2.975609756	2.024390244	189	0.45	90	11	7.333333333	90	0.5	0	-0.097560976	0.097560976
r464	3	11	2011	2	-0.414634146	0.414634146	m104	5	2.975609756	2.024390244	193	0.333	89.5	18	12.06703911	90	0.5	0	-0.097560976	0.097560976
r507	3	7	2011	2	-0.414634146	0.414634146	m104	5	2.975609756	2.024390244	151	0.297	90	24	16	90	0	0	-0.097560976	0.097560976
r507	3	11	2011	2	-0.414634146	0.414634146	m104	5	2.975609756	2.024390244	155	0.321	61.9	18	17.44749596	62.8	0	0	-0.097560976	0.097560976
r554	4	7	2010	0	-0.414634146	-0.585365854	m104	4	2.975609756	1.024390244	193	0.266	88.9	33	22.27221597	90	0.33	0	-0.097560976	0.097560976
r578	3	6	2010	0	-0.414634146	-0.585365854	m104	4	2.975609756	1.024390244	154	0.378	85.6	20	14.01869159	90	0	-1	-0.097560976	-0.902439024
r589	4	12	2010	0	-0.414634146	-0.585365854	m104	4	2.975609756	1.024390244	122	NA	88.8	16	10.81081081	90	0	-1	-0.097560976	-0.902439024
r594	2	7	2009	0	-0.414634146	-0.585365854	m104	3	2.975609756	0.024390244	210	0.41	93.4	14	8.993576017	93.4	0.5	0	-0.097560976	0.097560976
r594	4	9	2009	0	-0.414634146	-0.585365854	m104	3	2.975609756	0.024390244	212	0.444	88.7	19	12.85231116	90.9	0.5	0	-0.097560976	0.097560976
r594	4	11	2009	0	-0.414634146	-0.585365854	m104	3	2.975609756	0.024390244	214	0.417	90.4	12	7.96460177	93.5	0.5	0	-0.097560976	0.097560976
r610	5	6	2009	2	-0.414634146	0.414634146	m104	3	2.975609756	0.024390244	160	0.326	80.3	6	4.483188045	93.6	0.25	0	-0.097560976	0.097560976
r610	4	7	2009	2	-0.414634146	0.414634146	m104	3	2.975609756	0.024390244	176	0.438	92.9	31	20.02152853	93.6	0.25	0	-0.097560976	0.097560976
r610	4	9	2009	2	-0.414634146	0.414634146	m104	3	2.975609756	0.024390244	178	0.368	92.5	26	16.86486486	93.4	0.25	0	-0.097560976	0.097560976
r610	4	11	2009	2	-0.414634146	0.414634146	m104	3	2.975609756	0.024390244	180	0.361	90.5	20	13.25966851	92.8	0.25	0	-0.097560976	0.097560976
r610	5	14	2009	2	-0.414634146	0.414634146	m104	3	2.975609756	0.024390244	168	0.34	90.2	4	2.66075388	93.6	0.25	0	-0.097560976	0.097560976
r628	6	6	2009	2	-0.414634146	0.414634146	m104	3	2.975609756	0.024390244	125	0.34	85.2	15	10.56338028	93.7	0.6	0	-0.097560976	0.097560976
r628	3	7	2009	2	-0.414634146	0.414634146	m104	3	2.975609756	0.024390244	141	0.285	90.5	16	10.60773481	93.5	0.6	0	-0.097560976	0.097560976
r628	2	9	2009	2	-0.414634146	0.414634146	m104	3	2.975609756	0.024390244	143	0.438	87.5	17	11.65714286	91.9	0.6	0	-0.097560976	0.097560976
r628	2	11	2009	2	-0.414634146	0.414634146	m104	3	2.975609756	0.024390244	145	0.299	85.5	19	13.33333333	88	0.6	0	-0.097560976	0.097560976
r628	6	14	2009	2	-0.414634146	0.414634146	m104	3	2.975609756	0.024390244	133	0.385	89.2	6	4.035874439	92.4	0.6	0	-0.097560976	0.097560976
r642	4	7	2008	0	-0.414634146	-0.585365854	m104	2	2.975609756	-0.975609756	222	0.333	77.8	13	10.02570694	87.3	0	-1	-0.097560976	-0.902439024
r642	4	9	2008	0	-0.414634146	-0.585365854	m104	2	2.975609756	-0.975609756	224	0.271	92	12	7.826086957	93.7	0	-1	-0.097560976	-0.902439024
r642	4	11	2008	0	-0.414634146	-0.585365854	m104	2	2.975609756	-0.975609756	226	0.347	85.8	25	17.48251748	93.7	0	-1	-0.097560976	-0.902439024
r649	4	12	2008	0	-0.414634146	-0.585365854	m104	2	2.975609756	-0.975609756	166	0.399	88.4	2	1.357466063	92.8	0	-1	-0.097560976	-0.902439024
r658	1	7	2008	0	-0.414634146	-0.585365854	m104	2	2.975609756	-0.975609756	129	0.278	88.9	0	0	93.7	1	1	-0.097560976	1.097560976
r658	1	9	2008	0	-0.414634146	-0.585365854	m104	2	2.975609756	-0.975609756	131	0.313	84.9	0	0	93.7	1	1	-0.097560976	1.097560976
r658	1	11	2008	0	-0.414634146	-0.585365854	m104	2	2.975609756	-0.975609756	133	0.306	71	0	0	93.7	1	1	-0.097560976	1.097560976
r696	4	7	2007	2	-0.414634146	0.414634146	m104	1	2.975609756	-1.975609756	185	0.271	80.9	12	8.899876391	90	0	0	-0.097560976	0.097560976
r696	4	11	2007	2	-0.414634146	0.414634146	m104	1	2.975609756	-1.975609756	189	0.257	82.9	29	20.98914355	90	0	0	-0.097560976	0.097560976
r548	1	7	2010	0	-0.636363636	-0.363636364	m105	4	3.045454545	0.954545455	216	0.271	88.3	7	4.756511891	90	1	1	0	1
r548	1	11	2010	0	-0.636363636	-0.363636364	m105	4	3.045454545	0.954545455	220	0.257	86.9	6	4.14269275	90	1	1	0	1
r579	3	9	2010	0	-0.636363636	-0.363636364	m105	4	3.045454545	0.954545455	154	0.448	88.2	12	8.163265306	90	0.33	0	0	0
r579	3	10	2010	0	-0.636363636	-0.363636364	m105	4	3.045454545	0.954545455	155	0.448	56.7	3	3.174603175	58	0.33	0	0	0
r579	3	11	2010	0	-0.636363636	-0.363636364	m105	4	3.045454545	0.954545455	156	0.361	87.3	6	4.12371134	90	0.33	0	0	0
r587	2	8	2010	0	-0.636363636	-0.363636364	m105	4	3.045454545	0.954545455	124	0.467	84.2	5	3.562945368	90	1	1	0	1
r608	4	7	2009	0	-0.636363636	-0.363636364	m105	3	3.045454545	-0.045454545	177	0.438	85.3	16	11.25439625	89.5	0.25	0	0	0
r608	2	9	2009	0	-0.636363636	-0.363636364	m105	3	3.045454545	-0.045454545	179	0.41	79.7	6	4.516938519	93.4	0.25	0	0	0
r608	2	11	2009	0	-0.636363636	-0.363636364	m105	3	3.045454545	-0.045454545	181	0.292	86.6	8	5.542725173	93.3	0.25	0	0	0
r629	5	6	2009	2	-0.636363636	0.636363636	m105	3	3.045454545	-0.045454545	125	0.34	86.7	4	2.76816609	90.8	0.5	0	0	0
r629	3	7	2009	2	-0.636363636	0.636363636	m105	3	3.045454545	-0.045454545	141	0.41	90.3	11	7.3089701	93.4	0.5	0	0	0
r629	3	9	2009	2	-0.636363636	0.636363636	m105	3	3.045454545	-0.045454545	143	0.438	91.8	11	7.189542484	95	0.5	0	0	0
r629	2	11	2009	2	-0.636363636	0.636363636	m105	3	3.045454545	-0.045454545	145	0.299	92.2	13	8.459869848	92.9	0.5	0	0	0
r629	4	14	2009	2	-0.636363636	0.636363636	m105	3	3.045454545	-0.045454545	133	0.385	89.9	6	4.004449388	93	0.5	0	0	0
r678	2	7	2007	0	-0.636363636	-0.363636364	m105	1	3.045454545	-2.045454545	215	0.271	82.8	12	8.695652174	90	0	-1	0	-1
r678	2	11	2007	0	-0.636363636	-0.363636364	m105	1	3.045454545	-2.045454545	219	0.271	83	21	15.18072289	85.4	0	-1	0	-1
r681	3	7	2007	0	-0.625	-0.375	m106	2	2	0	210	0.267	87.6	12	8.219178082	90	0.33	0	-0.25	0.25
r681	3	11	2007	0	-0.625	-0.375	m106	2	2	0	214	0.271	88.4	14	9.502262443	90	0.33	0	-0.25	0.25
r709	3	7	2007	2	-0.625	0.625	m106	2	2	0	170	0.25	85.1	11	7.755581669	90	0	0	-0.25	0.25
r709	3	11	2007	2	-0.625	0.625	m106	2	2	0	174	0.347	87.8	13	8.883826879	90	0	0	-0.25	0.25
r727	1	7	2007	0	-0.625	-0.375	m106	2	2	0	144	0.264	86.5	6	4.161849711	90	0	-1	-0.25	-0.75
r601	3	7	2009	0	-0.764705882	-0.235294118	m107	3	2.176470588	0.823529412	190	0.365	81.7	16	11.750306	93.3	0	-1	-0.764705882	-0.235294118
r601	3	9	2009	0	-0.764705882	-0.235294118	m107	3	2.176470588	0.823529412	192	0.417	90	21	14	93.6	0	-1	-0.764705882	-0.235294118
r601	3	11	2009	0	-0.764705882	-0.235294118	m107	3	2.176470588	0.823529412	194	0.365	90.8	29	19.16299559	93.5	0	-1	-0.764705882	-0.235294118
r622	4	6	2009	0	-0.764705882	-0.235294118	m107	3	2.176470588	0.823529412	137	0.34	93.6	6	3.846153846	93.6	0	-1	-0.764705882	-0.235294118
r622	4	7	2009	0	-0.764705882	-0.235294118	m107	3	2.176470588	0.823529412	152	0.351	81.5	17	12.51533742	93.2	0	-1	-0.764705882	-0.235294118
r622	4	9	2009	0	-0.764705882	-0.235294118	m107	3	2.176470588	0.823529412	154	0.361	92.5	23	14.91891892	93.4	0	-1	-0.764705882	-0.235294118
r622	4	11	2009	0	-0.764705882	-0.235294118	m107	3	2.176470588	0.823529412	156	0.34	91.7	0	0	93.6	0	-1	-0.764705882	-0.235294118
r673	3	7	2007	2	-0.764705882	0.764705882	m107	1	2.176470588	-1.176470588	220	0.361	83.6	14	10.04784689	90	0.6	0	-0.764705882	0.764705882
r673	1	11	2007	2	-0.764705882	0.764705882	m107	1	2.176470588	-1.176470588	224	0.271	87.8	10	6.833712984	90	0.6	0	-0.764705882	0.764705882
r706	4	7	2007	0	-0.764705882	-0.235294118	m107	1	2.176470588	-1.176470588	177	0.243	83	20	14.45783133	90	0	-1	-0.764705882	-0.235294118
r706	4	11	2007	0	-0.764705882	-0.235294118	m107	1	2.176470588	-1.176470588	181	0.458	88.4	12	8.14479638	90	0	-1	-0.764705882	-0.235294118
r726	5	12	2007	2	-0.764705882	0.764705882	m107	1	2.176470588	-1.176470588	140	0.281	86.1	4	2.787456446	90	0	0	-0.764705882	0.764705882
r550	3	7	2010	0	-0.25	-0.75	m108	4	3	1	213	0.285	79.9	21	15.76971214	90	0	-1	-0.083333333	-0.916666667
r550	3	11	2010	0	-0.25	-0.75	m108	4	3	1	217	0.288	82.7	19	13.78476421	90	0	-1	-0.083333333	-0.916666667
r599	3	7	2009	2	-0.25	0.25	m108	3	3	0	195	0.33	92.7	18	11.65048544	93	0.67	0	-0.083333333	0.083333333
r599	3	9	2009	2	-0.25	0.25	m108	3	3	0	197	0.333	90.5	13	8.61878453	93.6	0.67	0	-0.083333333	0.083333333
r599	3	11	2009	2	-0.25	0.25	m108	3	3	0	199	0.34	91.9	10	6.528835691	93.5	0.67	0	-0.083333333	0.083333333
r619	4	7	2009	2	-0.25	0.25	m108	3	3	0	154	0.444	84.5	21	14.9112426	93.2	0.75	0	-0.083333333	0.083333333
r619	4	9	2009	2	-0.25	0.25	m108	3	3	0	156	0.347	89.9	16	10.6785317	93.6	0.75	0	-0.083333333	0.083333333
r619	4	11	2009	2	-0.25	0.25	m108	3	3	0	158	0.41	89	18	12.13483146	93.5	0.75	0	-0.083333333	0.083333333
r700	4	12	2007	0	-0.25	-0.75	m108	1	3	-2	169	0.229	75.6	1	0.793650794	90	1	1	-0.083333333	1.083333333
r431	4	6	2011	2	-0.763157895	0.763157895	m109	5	3.157894737	1.842105263	209	0.364	89.1	8	5.387205387	90	0	0	-0.394736842	0.394736842
r431	2	7	2011	2	-0.763157895	0.763157895	m109	5	3.157894737	1.842105263	223	0.418	87.3	9	6.18556701	90	0	0	-0.394736842	0.394736842
r431	2	11	2011	2	-0.763157895	0.763157895	m109	5	3.157894737	1.842105263	227	0.365	88.4	6	4.07239819	90	0	0	-0.394736842	0.394736842
r469	5	7	2011	2	-0.763157895	0.763157895	m109	5	3.157894737	1.842105263	186	0.239	86.6	22	15.24249423	90	0.6	0	-0.394736842	0.394736842
r469	5	11	2011	2	-0.763157895	0.763157895	m109	5	3.157894737	1.842105263	190	0.388	88.5	21	14.23728814	90	0.6	0	-0.394736842	0.394736842
r510	3	7	2011	0	-0.763157895	-0.236842105	m109	5	3.157894737	1.842105263	148	0.338	88.4	14	9.502262443	90	0.5	0	-0.394736842	0.394736842
r510	3	11	2011	0	-0.763157895	-0.236842105	m109	5	3.157894737	1.842105263	152	0.394	77.4	1	0.775193798	90	0.5	0	-0.394736842	0.394736842
r546	2	7	2010	0	-0.763157895	-0.236842105	m109	4	3.157894737	0.842105263	228	0.267	87.2	11	7.568807339	90	0.5	0	-0.394736842	0.394736842
r546	2	11	2010	0	-0.763157895	-0.236842105	m109	4	3.157894737	0.842105263	232	0.278	85.7	18	12.60210035	90	0.5	0	-0.394736842	0.394736842
r560	1	7	2010	0	-0.763157895	-0.236842105	m109	4	3.157894737	0.842105263	195	0.316	87.3	7	4.810996564	90	0	-1	-0.394736842	-0.605263158
r560	1	11	2010	0	-0.763157895	-0.236842105	m109	4	3.157894737	0.842105263	199	0.274	80.7	2	1.486988848	90	0	-1	-0.394736842	-0.605263158
r572	4	8	2010	0	-0.763157895	-0.236842105	m109	4	3.157894737	0.842105263	162	0.448	88.4	23	15.61085973	90	0	-1	-0.394736842	-0.605263158
r572	4	11	2010	0	-0.763157895	-0.236842105	m109	4	3.157894737	0.842105263	165	0.333	87.5	18	12.34285714	90	0	-1	-0.394736842	-0.605263158
r590	3	7	2009	0	-0.763157895	-0.236842105	m109	3	3.157894737	-0.157894737	222	0.403	83.1	11	7.942238267	93.5	0.33	0	-0.394736842	0.394736842
r590	3	11	2009	0	-0.763157895	-0.236842105	m109	3	3.157894737	-0.157894737	226	0.382	89.2	12	8.071748879	90.8	0.33	0	-0.394736842	0.394736842
r606	4	3	2009	0	-0.763157895	-0.236842105	m109	3	3.157894737	-0.157894737	177	0.309	91.8	9	5.882352941	93.5	0	-1	-0.394736842	-0.605263158
r606	4	8	2009	0	-0.763157895	-0.236842105	m109	3	3.157894737	-0.157894737	182	0.323	92.2	16	10.41214751	93.3	0	-1	-0.394736842	-0.605263158
r606	4	10	2009	0	-0.763157895	-0.236842105	m109	3	3.157894737	-0.157894737	184	0.351	91.1	27	17.78265642	93.2	0	-1	-0.394736842	-0.605263158
r606	3	12	2009	0	-0.763157895	-0.236842105	m109	3	3.157894737	-0.157894737	186	0.333	91.5	27	17.70491803	93.1	0	-1	-0.394736842	-0.605263158
r617	5	12	2009	0	-0.763157895	-0.236842105	m109	3	3.157894737	-0.157894737	149	0.358	91.6	1	0.655021834	93.2	0.6	0	-0.394736842	0.394736842
r630	5	9	2009	0	-0.763157895	-0.236842105	m109	3	3.157894737	-0.157894737	120	0.438	84.2	2	1.425178147	90.4	0.67	0	-0.394736842	0.394736842
r630	5	11	2009	0	-0.763157895	-0.236842105	m109	3	3.157894737	-0.157894737	122	0.292	91.3	3	1.971522453	93.7	0.67	0	-0.394736842	0.394736842
r630	5	15	2009	0	-0.763157895	-0.236842105	m109	3	3.157894737	-0.157894737	126	0.378	88.4	3	2.036199095	88.6	0.67	0	-0.394736842	0.394736842
r647	4	7	2008	0	-0.763157895	-0.236842105	m109	2	3.157894737	-1.157894737	197	0.309	90.3	17	11.29568106	93.7	0	-1	-0.394736842	-0.605263158
r647	4	9	2008	0	-0.763157895	-0.236842105	m109	2	3.157894737	-1.157894737	199	0.306	88.2	33	22.44897959	93.7	0	-1	-0.394736842	-0.605263158
r647	4	11	2008	0	-0.763157895	-0.236842105	m109	2	3.157894737	-1.157894737	201	0.375	83.7	23	16.4874552	93.7	0	-1	-0.394736842	-0.605263158
r670	4	7	2007	0	-0.763157895	-0.236842105	m109	1	3.157894737	-2.157894737	223	0.448	89.5	16	10.72625698	90	0.4	0	-0.394736842	0.394736842
r670	3	11	2007	0	-0.763157895	-0.236842105	m109	1	3.157894737	-2.157894737	227	0.313	85.6	25	17.52336449	90	0.4	0	-0.394736842	0.394736842
r697	3	7	2007	2	-0.763157895	0.763157895	m109	1	3.157894737	-2.157894737	185	0.26	89.3	10	6.718924972	90	0.2	0	-0.394736842	0.394736842
r697	3	11	2007	2	-0.763157895	0.763157895	m109	1	3.157894737	-2.157894737	189	0.25	88.6	15	10.15801354	90	0.2	0	-0.394736842	0.394736842
r669	3	7	2007	1	0.181818182	0.818181818	m110	1	1	0	223	0.326	86.4	2	1.388888889	90	0.67	1	0.454545455	0.545454545
r669	3	11	2007	1	0.181818182	0.818181818	m110	1	1	0	227	0.403	85.9	1	0.698486612	90	0.67	1	0.454545455	0.545454545
r676	3	7	2007	0	0.181818182	-1.181818182	m110	1	1	0	218	0.375	86.8	8	5.529953917	90	0.25	0	0.454545455	-0.454545455
r676	3	11	2007	0	0.181818182	-1.181818182	m110	1	1	0	222	0.344	87.6	6	4.109589041	90	0.25	0	0.454545455	-0.454545455
r701	3	7	2007	2	0.181818182	-0.181818182	m110	1	1	0	181	0.257	88.5	4	2.711864407	90	0.67	0	0.454545455	-0.454545455
r701	3	11	2007	2	0.181818182	-0.181818182	m110	1	1	0	185	0.354	87.7	1	0.684150513	90	0.67	0	0.454545455	-0.454545455
r702	2	8	2007	1	0.181818182	0.818181818	m110	1	1	0	182	0.257	86.2	2	1.392111369	90	1	1	0.454545455	0.545454545
r702	2	11	2007	1	0.181818182	0.818181818	m110	1	1	0	185	0.354	84	12	8.571428571	90	1	1	0.454545455	0.545454545
r711	5	12	2007	0	-1	0	m111	1	1	0	156	0.247	63.3	3	2.843601896	90	NA	0	0	0
r686	5	12	2007	0	-1	0	m112	1	1	0	187	0.451	69.4	0	0	90	0.2	0	-0.333333333	0.333333333
r690	5	12	2007	0	-1	0	m112	1	1	0	184	0.257	88	5	3.409090909	90	0.4	0	-0.333333333	0.333333333
r720	3	13	2007	0	-1	0	m112	1	1	0	141	0.257	79.9	6	4.50563204	90.1	0	-1	-0.333333333	-0.666666667
r480	4	7	2011	2	-0.923076923	0.923076923	m113	5	2.576923077	2.423076923	171	0.453	86.3	23	15.99073001	90	0	0	-0.807692308	0.807692308
r480	3	11	2011	2	-0.923076923	0.923076923	m113	5	2.576923077	2.423076923	175	0.401	85.4	18	12.64637002	90	0	0	-0.807692308	0.807692308
r525	3	7	2011	0	-0.923076923	-0.076923077	m113	5	2.576923077	2.423076923	131	0.476	57.4	11	11.49825784	60.7	0	-1	-0.807692308	-0.192307692
r525	3	11	2011	0	-0.923076923	-0.076923077	m113	5	2.576923077	2.423076923	135	0.552	72.3	22	18.25726141	90	0	-1	-0.807692308	-0.192307692
r556	3	11	2010	0	-0.923076923	-0.076923077	m113	4	2.576923077	1.423076923	205	0.264	85.9	32	22.35157159	90	0	-1	-0.807692308	-0.192307692
r598	3	8	2009	0	-0.923076923	-0.076923077	m113	3	2.576923077	0.423076923	200	0.333	89.4	14	9.395973154	93.5	0	-1	-0.807692308	-0.192307692
r598	3	9	2009	0	-0.923076923	-0.076923077	m113	3	2.576923077	0.423076923	201	0.34	88.8	6	4.054054054	91.1	0	-1	-0.807692308	-0.192307692
r598	3	11	2009	0	-0.923076923	-0.076923077	m113	3	2.576923077	0.423076923	203	0.271	92.9	8	5.166846071	93.7	0	-1	-0.807692308	-0.192307692
r633	2	7	2009	0	-0.923076923	-0.076923077	m113	3	2.576923077	0.423076923	129	0.264	93.5	8	5.13368984	97.3	0	-1	-0.807692308	-0.192307692
r633	2	9	2009	0	-0.923076923	-0.076923077	m113	3	2.576923077	0.423076923	131	0.278	85.6	5	3.504672897	94.2	0	-1	-0.807692308	-0.192307692
r633	2	11	2009	0	-0.923076923	-0.076923077	m113	3	2.576923077	0.423076923	133	0.299	87.4	5	3.432494279	91.9	0	-1	-0.807692308	-0.192307692
r641	4	13	2008	0	-0.923076923	-0.076923077	m113	2	2.576923077	-0.576923077	215	0.382	89.4	11	7.382550336	93.7	0	-1	-0.807692308	-0.192307692
r648	5	7	2008	0	-0.923076923	-0.076923077	m113	2	2.576923077	-0.576923077	182	0.264	92.6	28	18.1425486	93.7	0	-1	-0.807692308	-0.192307692
r648	5	9	2008	0	-0.923076923	-0.076923077	m113	2	2.576923077	-0.576923077	184	0.264	90.7	27	17.86108049	93.7	0	-1	-0.807692308	-0.192307692
r648	5	11	2008	0	-0.923076923	-0.076923077	m113	2	2.576923077	-0.576923077	186	0.347	91.1	22	14.4895719	93.8	0	-1	-0.807692308	-0.192307692
r656	4	7	2008	0	-0.923076923	-0.076923077	m113	2	2.576923077	-0.576923077	140	0.306	88.9	15	10.12373453	93.7	0	-1	-0.807692308	-0.192307692
r656	3	11	2008	0	-0.923076923	-0.076923077	m113	2	2.576923077	-0.576923077	144	0.306	82.8	2	1.449275362	93.8	0	-1	-0.807692308	-0.192307692
r667	1	7	2007	0	-0.923076923	-0.076923077	m113	1	2.576923077	-1.576923077	224	0.438	87.8	5	3.416856492	90	0.5	0	-0.807692308	0.807692308
r667	1	11	2007	0	-0.923076923	-0.076923077	m113	1	2.576923077	-1.576923077	228	0.292	87	18	12.4137931	90	0.5	0	-0.807692308	0.807692308
r698	3	7	2007	0	-0.923076923	-0.076923077	m113	1	2.576923077	-1.576923077	184	0.229	87.1	20	13.77726751	90	0	-1	-0.807692308	-0.192307692
r698	2	11	2007	0	-0.923076923	-0.076923077	m113	1	2.576923077	-1.576923077	188	0.264	82.6	10	7.263922518	90	0	-1	-0.807692308	-0.192307692
r455	2	7	2011	0	-0.76	-0.24	m114	4	2.76	1.24	196	0.29	87.2	16	11.00917431	90	0	-1	-0.4	-0.6
r455	2	11	2011	0	-0.76	-0.24	m114	4	2.76	1.24	200	0.462	88.6	12	8.126410835	90	0	-1	-0.4	-0.6
r459	3	7	2011	0	-0.76	-0.24	m114	4	2.76	1.24	194	0.699	86.3	4	2.780996524	90	0.33	0	-0.4	0.4
r459	3	11	2011	0	-0.76	-0.24	m114	4	2.76	1.24	198	0.337	81.3	12	8.856088561	90	0.33	0	-0.4	0.4
r502	3	7	2011	0	-0.76	-0.24	m114	4	2.76	1.24	156	0.293	88.9	24	16.19797525	90	0.67	0	-0.4	0.4
r502	3	11	2011	0	-0.76	-0.24	m114	4	2.76	1.24	160	0.3	85.2	7	4.929577465	90	0.67	0	-0.4	0.4
r504	3	7	2011	2	-0.76	0.76	m114	4	2.76	1.24	155	0.294	79	4	3.037974684	90	0	0	-0.4	0.4
r504	3	11	2011	2	-0.76	0.76	m114	4	2.76	1.24	159	0.292	88.6	5	3.386004515	90	0	0	-0.4	0.4
r559	4	7	2010	0	-0.76	-0.24	m114	3	2.76	0.24	194	0.26	88.6	35	23.7020316	90	0.33	0	-0.4	0.4
r559	4	11	2010	0	-0.76	-0.24	m114	3	2.76	0.24	198	0.274	86.3	25	17.38122827	90	0.33	0	-0.4	0.4
r573	0	14	2010	0	-0.76	-0.24	m114	3	2.76	0.24	148	NA	90	0	0	90	NA	0	-0.4	0.4
r592	2	7	2009	2	-0.76	0.76	m114	2	2.76	-0.76	221	0.368	86.7	14	9.688581315	93.6	0	0	-0.4	0.4
r592	2	9	2009	2	-0.76	0.76	m114	2	2.76	-0.76	223	0.375	90.1	33	21.97558269	93.6	0	0	-0.4	0.4
r592	2	11	2009	2	-0.76	0.76	m114	2	2.76	-0.76	225	0.375	91.2	78	51.31578947	93.5	0	0	-0.4	0.4
r625	5	7	2009	0	-0.76	-0.24	m114	2	2.76	-0.76	134	0.299	90.8	3	1.982378855	93.6	0	-1	-0.4	-0.6
r625	2	7	2009	0	-0.76	-0.24	m114	2	2.76	-0.76	149	0.358	91.2	22	14.47368421	92.7	0	-1	-0.4	-0.6
r625	2	9	2009	0	-0.76	-0.24	m114	2	2.76	-0.76	151	0.358	91.1	30	19.75850714	93.5	0	-1	-0.4	-0.6
r625	2	11	2009	0	-0.76	-0.24	m114	2	2.76	-0.76	153	0.396	89.6	1	0.669642857	93.3	0	-1	-0.4	-0.6
r625	5	14	2009	0	-0.76	-0.24	m114	2	2.76	-0.76	141	0.41	91.8	3	1.960784314	92.6	0	-1	-0.4	-0.6
r637	4	1	2009	0	-0.76	-0.24	m114	2	2.76	-0.76	122	0.292	92.1	0	0	93.3	0.67	0	-0.4	0.4
r553	3	7	2010	0	-0.764705882	-0.235294118	m115	3	2.294117647	0.705882353	202	0.299	84.9	15	10.60070671	85.6	0	-1	-0.647058824	-0.352941176
r553	3	11	2010	0	-0.764705882	-0.235294118	m115	3	2.294117647	0.705882353	206	0.281	65.6	14	12.80487805	67	0	-1	-0.647058824	-0.352941176
r553	3	12	2010	0	-0.764705882	-0.235294118	m115	3	2.294117647	0.705882353	207	0.346	87.7	13	8.89395667	89.6	0	-1	-0.647058824	-0.352941176
r570	5	7	2010	0	-0.764705882	-0.235294118	m115	3	2.294117647	0.705882353	163	0.41	87.7	24	16.41961231	90	0.6	0	-0.647058824	0.647058824
r570	5	11	2010	0	-0.764705882	-0.235294118	m115	3	2.294117647	0.705882353	167	0.476	88.1	7	4.767309875	90	0.6	0	-0.647058824	0.647058824
r600	3	7	2009	2	-0.764705882	0.764705882	m115	2	2.294117647	-0.294117647	195	0.389	85.9	12	8.381839348	93.7	0	0	-0.647058824	0.647058824
r600	3	9	2009	2	-0.764705882	0.764705882	m115	2	2.294117647	-0.294117647	197	0.396	92.4	24	15.58441558	93.5	0	0	-0.647058824	0.647058824
r600	3	11	2009	2	-0.764705882	0.764705882	m115	2	2.294117647	-0.294117647	199	0.41	92.1	34	22.14983713	93.5	0	0	-0.647058824	0.647058824
r623	5	6	2009	0	-0.764705882	-0.235294118	m115	2	2.294117647	-0.294117647	137	0.34	88.9	6	4.049493813	94.4	0	-1	-0.647058824	-0.352941176
r623	3	7	2009	0	-0.764705882	-0.235294118	m115	2	2.294117647	-0.294117647	151	0.417	93	10	6.451612903	93.5	0	-1	-0.647058824	-0.352941176
r623	3	9	2009	0	-0.764705882	-0.235294118	m115	2	2.294117647	-0.294117647	153	0.396	92.5	13	8.432432432	92.6	0	-1	-0.647058824	-0.352941176
r623	3	11	2009	0	-0.764705882	-0.235294118	m115	2	2.294117647	-0.294117647	155	0.361	91.8	16	10.45751634	93.6	0	-1	-0.647058824	-0.352941176
r639	5	1	2009	0	-0.764705882	-0.235294118	m115	2	2.294117647	-0.294117647	120	0.358	90.7	3	1.984564498	93.4	0	-1	-0.647058824	-0.352941176
r93	3	7	2014	1	-0.448979592	1.448979592	m116	7	4.020408163	2.979591837	196	0.223	89.1	11	7.407407407	90	0.67	1	-0.040816327	1.040816327
r93	3	11	2014	1	-0.448979592	1.448979592	m116	7	4.020408163	2.979591837	200	0.253	88	10	6.818181818	90	0.67	1	-0.040816327	1.040816327
r156	3	7	2014	2	-0.448979592	0.448979592	m116	7	4.020408163	2.979591837	162	0.36	88.8	12	8.108108108	90	0.4	0	-0.040816327	0.040816327
r156	3	11	2014	2	-0.448979592	0.448979592	m116	7	4.020408163	2.979591837	166	0.331	88.6	14	9.480812641	90	0.4	0	-0.040816327	0.040816327
r198	4	11	2014	0	-0.448979592	-0.551020408	m116	7	4.020408163	2.979591837	126	0.259	87.7	11	7.525655644	90	0.25	0	-0.040816327	0.040816327
r222	5	6	2013	2	-0.448979592	0.448979592	m116	6	4.020408163	1.979591837	194	0.253	84.7	7	4.958677686	90	0.2	0	-0.040816327	0.040816327
r222	3	7	2013	2	-0.448979592	0.448979592	m116	6	4.020408163	1.979591837	209	0.414	75.8	16	12.66490765	78.3	0.2	0	-0.040816327	0.040816327
r222	3	11	2013	2	-0.448979592	0.448979592	m116	6	4.020408163	1.979591837	213	0.279	88.4	19	12.8959276	90	0.2	0	-0.040816327	0.040816327
r273	5	6	2013	2	-0.448979592	0.448979592	m116	6	4.020408163	1.979591837	156	0.408	88.2	13	8.843537415	90	0.2	0	-0.040816327	0.040816327
r273	4	7	2013	2	-0.448979592	0.448979592	m116	6	4.020408163	1.979591837	171	0.249	87.9	16	10.92150171	90	0.2	0	-0.040816327	0.040816327
r341	4	7	2013	0	-0.448979592	-0.551020408	m116	6	4.020408163	1.979591837	131	0.249	87	14	9.655172414	90	0.25	0	-0.040816327	0.040816327
r341	4	11	2013	0	-0.448979592	-0.551020408	m116	6	4.020408163	1.979591837	135	0.301	85.6	30	21.02803738	90	0.25	0	-0.040816327	0.040816327
r357	2	7	2012	0	-0.448979592	-0.551020408	m116	5	4.020408163	0.979591837	233	0.457	86.7	11	7.612456747	91.2	0.67	0	-0.040816327	0.040816327
r357	2	11	2012	0	-0.448979592	-0.551020408	m116	5	4.020408163	0.979591837	237	0.397	78.7	10	7.623888183	90	0.67	0	-0.040816327	0.040816327
r386	4	6	2012	0	-0.448979592	-0.551020408	m116	5	4.020408163	0.979591837	182	0.432	82.5	9	6.545454545	90	0.67	0	-0.040816327	0.040816327
r386	3	7	2012	0	-0.448979592	-0.551020408	m116	5	4.020408163	0.979591837	198	0.264	84.5	23	16.33136095	90	0.67	0	-0.040816327	0.040816327
r386	3	11	2012	0	-0.448979592	-0.551020408	m116	5	4.020408163	0.979591837	202	0.409	86.1	11	7.665505226	90	0.67	0	-0.040816327	0.040816327
r419	3	6	2012	1	-0.448979592	1.448979592	m116	5	4.020408163	0.979591837	143	0.296	90	9	6	90	0	1	-0.040816327	1.040816327
r419	2	7	2012	1	-0.448979592	1.448979592	m116	5	4.020408163	0.979591837	158	0.297	83.7	11	7.885304659	90	0	1	-0.040816327	1.040816327
r419	2	11	2012	1	-0.448979592	1.448979592	m116	5	4.020408163	0.979591837	162	0.506	78.9	8	6.08365019	90	0	1	-0.040816327	1.040816327
r440	1	7	2011	1	-0.448979592	1.448979592	m116	4	4.020408163	-0.020408163	209	0.808	90	0	0	90	0	1	-0.040816327	1.040816327
r491	4	7	2011	1	-0.448979592	1.448979592	m116	4	4.020408163	-0.020408163	169	0.329	88.5	15	10.16949153	90	0	1	-0.040816327	1.040816327
r491	4	11	2011	1	-0.448979592	1.448979592	m116	4	4.020408163	-0.020408163	173	0.344	88.2	31	21.08843537	90	0	1	-0.040816327	1.040816327
r532	3	7	2011	0	-0.448979592	-0.551020408	m116	4	4.020408163	-0.020408163	128	0.28	86.1	18	12.54355401	90	0.25	0	-0.040816327	0.040816327
r532	3	11	2011	0	-0.448979592	-0.551020408	m116	4	4.020408163	-0.020408163	132	0.651	85.2	18	12.67605634	90	0.25	0	-0.040816327	0.040816327
r562	5	11	2010	0	-0.448979592	-0.551020408	m116	3	4.020408163	-1.020408163	195	0.229	85.8	35	24.47552448	90	0	-1	-0.040816327	-0.959183673
r574	1	9	2010	0	-0.448979592	-0.551020408	m116	3	4.020408163	-1.020408163	153	0.323	80.6	6	4.466501241	90	0	-1	-0.040816327	-0.959183673
r574	1	12	2010	0	-0.448979592	-0.551020408	m116	3	4.020408163	-1.020408163	156	0.354	69.5	1	0.863309353	90	0	-1	-0.040816327	-0.959183673
r604	4	6	2009	0	-0.448979592	-0.551020408	m116	2	4.020408163	-2.020408163	173	0.333	91.8	4	2.614379085	93.4	0	-1	-0.040816327	-0.959183673
r604	1	7	2009	0	-0.448979592	-0.551020408	m116	2	4.020408163	-2.020408163	188	0.333	90.4	0	0	92.5	0	-1	-0.040816327	-0.959183673
r604	1	9	2009	0	-0.448979592	-0.551020408	m116	2	4.020408163	-2.020408163	190	0.479	93.6	0	0	93.6	0	-1	-0.040816327	-0.959183673
r604	1	11	2009	0	-0.448979592	-0.551020408	m116	2	4.020408163	-2.020408163	192	0.333	90.8	1	0.660792952	91.4	0	-1	-0.040816327	-0.959183673
r604	4	14	2009	0	-0.448979592	-0.551020408	m116	2	4.020408163	-2.020408163	181	0.292	89	11	7.415730337	93.2	0	-1	-0.040816327	-0.959183673
r627	5	6	2009	0	-0.448979592	-0.551020408	m116	2	4.020408163	-2.020408163	128	0.278	86.4	7	4.861111111	93.4	0.5	0	-0.040816327	0.040816327
r627	4	7	2009	0	-0.448979592	-0.551020408	m116	2	4.020408163	-2.020408163	145	0.299	87.8	14	9.567198178	93.6	0.5	0	-0.040816327	0.040816327
r627	5	10	2009	0	-0.448979592	-0.551020408	m116	2	4.020408163	-2.020408163	132	0.278	92.5	3	1.945945946	93	0.5	0	-0.040816327	0.040816327
r627	4	11	2009	0	-0.448979592	-0.551020408	m116	2	4.020408163	-2.020408163	149	0.375	87	7	4.827586207	90.8	0.5	0	-0.040816327	0.040816327
r627	5	14	2009	0	-0.448979592	-0.551020408	m116	2	4.020408163	-2.020408163	136	0.438	93.9	2	1.277955272	93.9	0.5	0	-0.040816327	0.040816327
r655	4	12	2008	0	-0.448979592	-0.551020408	m116	1	4.020408163	-3.020408163	130	0.319	85.8	0	0	93.6	1	1	-0.040816327	1.040816327
r654	3	7	2008	0	-1	0	m117	1	1	0	154	0.326	85.1	9	6.345475911	90.5	0	-1	-1	0
r654	3	9	2008	0	-1	0	m117	1	1	0	156	0.326	90.2	9	5.986696231	93.7	0	-1	-1	0
r605	3	7	2009	0	-1	0	m118	1	1	0	185	0.333	93.6	16	10.25641026	93.6	0	-1	-0.666666667	-0.333333333
r605	3	9	2009	0	-1	0	m118	1	1	0	187	0.41	90.2	11	7.317073171	93.5	0	-1	-0.666666667	-0.333333333
r605	3	11	2009	0	-1	0	m118	1	1	0	189	0.326	65.6	3	2.743902439	90.2	0	-1	-0.666666667	-0.333333333
r632	4	4	2009	0	-1	0	m118	1	1	0	121	0.347	65.6	1	0.914634146	93.4	NA	0	-0.666666667	0.666666667
r632	4	6	2009	0	-1	0	m118	1	1	0	123	0.396	77.8	0	0	92.7	NA	0	-0.666666667	0.666666667
r596	2	7	2009	0	-1	0	m119	1	1	0	206	0.465	90.2	0	0	92.6	0.5	0	0	0
r596	2	9	2009	0	-1	0	m119	1	1	0	208	0.368	91.9	0	0	93.7	0.5	0	0	0
r596	3	12	2009	0	-1	0	m119	1	1	0	197	0.41	86.3	4	2.780996524	93.6	0.5	0	0	0
r596	2	12	2009	0	-1	0	m119	1	1	0	211	0.333	69.4	7	6.051873199	93.5	0.5	0	0	0
r615	3	7	2009	0	-1	0	m119	1	1	0	171	0.41	92.4	14	9.090909091	93.4	0.5	0	0	0
r615	3	9	2009	0	-1	0	m119	1	1	0	173	0.333	89.5	11	7.374301676	93.4	0.5	0	0	0
r615	3	11	2009	0	-1	0	m119	1	1	0	175	0.458	92.5	27	17.51351351	93.6	0.5	0	0	0
r615	4	14	2009	0	-1	0	m119	1	1	0	164	0.323	91.4	3	1.969365427	93.9	0.5	0	0	0
r618	4	6	2009	0	-1	0	m120	1	1	0	140	0.472	85.1	0	0	92.7	0.25	0	0	0
r618	4	7	2009	0	-1	0	m120	1	1	0	156	0.465	91.7	24	15.70338059	93.6	0.25	0	0	0
r618	4	9	2009	0	-1	0	m120	1	1	0	158	0.326	88.2	39	26.53061224	93.6	0.25	0	0	0
r618	4	11	2009	0	-1	0	m120	1	1	0	160	0.417	92.2	29	18.87201735	93.7	0.25	0	0	0
r618	4	14	2009	0	-1	0	m120	1	1	0	148	0.406	92	7	4.565217391	93.5	0.25	0	0	0
r544	3	7	2010	0	-0.555555556	-0.444444444	m121	2	1.222222222	0.777777778	217	0.281	87.6	14	9.589041096	90	0	-1	-0.444444444	-0.555555556
r544	3	11	2010	0	-0.555555556	-0.444444444	m121	2	1.222222222	0.777777778	221	0.288	87	10	6.896551724	90	0	-1	-0.444444444	-0.555555556
r577	3	6	2010	0	-0.555555556	-0.444444444	m121	2	1.222222222	0.777777778	156	0.576	86.6	7	4.849884527	90	0.5	0	-0.444444444	0.444444444
r577	3	12	2010	0	-0.555555556	-0.444444444	m121	2	1.222222222	0.777777778	162	0.368	55.6	8	8.633093525	60	0.5	0	-0.444444444	0.444444444
r595	2	6	2009	0	-0.555555556	-0.444444444	m121	1	1.222222222	-0.222222222	197	0.444	93.6	3	1.923076923	93.6	0	-1	-0.444444444	-0.555555556
r595	2	7	2009	0	-0.555555556	-0.444444444	m121	1	1.222222222	-0.222222222	209	0.396	90.7	7	4.630650496	92	0	-1	-0.444444444	-0.555555556
r595	2	9	2009	0	-0.555555556	-0.444444444	m121	1	1.222222222	-0.222222222	211	0.417	89.1	16	10.77441077	93.6	0	-1	-0.444444444	-0.555555556
r595	2	11	2009	0	-0.555555556	-0.444444444	m121	1	1.222222222	-0.222222222	213	0.365	83.3	6	4.321728691	91.4	0	-1	-0.444444444	-0.555555556
r620	4	6	2009	2	-0.555555556	0.555555556	m121	1	1.222222222	-0.222222222	137	0.438	93.6	9	5.769230769	93.6	0	0	-0.444444444	0.444444444
r620	3	7	2009	2	-0.555555556	0.555555556	m121	1	1.222222222	-0.222222222	154	0.438	92	35	22.82608696	93.4	0	0	-0.444444444	0.444444444
r620	3	9	2009	2	-0.555555556	0.555555556	m121	1	1.222222222	-0.222222222	156	0.465	91.1	23	15.1481888	93.6	0	0	-0.444444444	0.444444444
r620	3	11	2009	2	-0.555555556	0.555555556	m121	1	1.222222222	-0.222222222	158	0.326	85.5	16	11.22807018	93.6	0	0	-0.444444444	0.444444444
r620	4	14	2009	2	-0.555555556	0.555555556	m121	1	1.222222222	-0.222222222	145	0.382	89.7	9	6.02006689	92.8	0	0	-0.444444444	0.444444444
r433	3	7	2011	0	-0.066666667	-0.933333333	m122	3	2.133333333	0.866666667	221	0.285	87.7	20	13.68301026	90	0.33	0	0.266666667	-0.266666667
r433	3	11	2011	0	-0.066666667	-0.933333333	m122	3	2.133333333	0.866666667	225	0.326	80.8	29	21.53465347	90	0.33	0	0.266666667	-0.266666667
r468	2	7	2011	2	-0.066666667	0.066666667	m122	3	2.133333333	0.866666667	187	0.505	89	3	2.02247191	90	0.25	0	0.266666667	-0.266666667
r468	1	11	2011	2	-0.066666667	0.066666667	m122	3	2.133333333	0.866666667	191	0.288	88	1	0.681818182	90	0.25	0	0.266666667	-0.266666667
r474	4	7	2011	2	-0.066666667	0.066666667	m122	3	2.133333333	0.866666667	174	0.282	89.3	18	12.09406495	90	0.25	0	0.266666667	-0.266666667
r474	3	11	2011	2	-0.066666667	0.066666667	m122	3	2.133333333	0.866666667	178	0.274	89.1	10	6.734006734	90	0.25	0	0.266666667	-0.266666667
r517	4	7	2011	0	-0.066666667	-0.933333333	m122	3	2.133333333	0.866666667	135	0.376	89.1	19	12.79461279	90	0.5	0	0.266666667	-0.266666667
r517	4	11	2011	0	-0.066666667	-0.933333333	m122	3	2.133333333	0.866666667	139	0.428	89	0	0	90	0.5	0	0.266666667	-0.266666667
r542	5	7	2010	0	-0.066666667	-0.933333333	m122	2	2.133333333	-0.133333333	182	0.479	83.6	5	3.588516746	90	NA	0	0.266666667	-0.266666667
r613	3	7	2009	1	-0.066666667	1.066666667	m122	1	2.133333333	-1.133333333	174	0.368	93	19	12.25806452	93.6	0.5	1	0.266666667	0.733333333
r613	3	9	2009	1	-0.066666667	1.066666667	m122	1	2.133333333	-1.133333333	176	0.347	80.3	20	14.94396015	85.7	0.5	1	0.266666667	0.733333333
r613	3	11	2009	1	-0.066666667	1.066666667	m122	1	2.133333333	-1.133333333	178	0.368	90.7	37	24.47629548	93.2	0.5	1	0.266666667	0.733333333
r635	4	1	2009	2	-0.066666667	0.066666667	m122	1	2.133333333	-1.133333333	123	0.285	89.5	9	6.033519553	93.1	0	0	0.266666667	-0.266666667
r471	3	7	2011	2	-0.9	0.9	m123	3	1.5	1.5	179	0.431	79.3	11	8.322824716	90	0	0	-0.35	0.35
r471	3	11	2011	2	-0.9	0.9	m123	3	1.5	1.5	183	0.297	87.4	24	16.47597254	90	0	0	-0.35	0.35
r516	2	7	2011	0	-0.9	-0.1	m123	3	1.5	1.5	132	0.356	82.1	14	10.23142509	90	0.5	0	-0.35	0.35
r555	3	7	2010	0	-0.9	-0.1	m123	2	1.5	0.5	201	0.267	72.8	11	9.065934066	102.5	0	-1	-0.35	-0.65
r555	3	11	2010	0	-0.9	-0.1	m123	2	1.5	0.5	205	0.292	84.4	35	24.88151659	86	0	-1	-0.35	-0.65
r569	2	7	2010	0	-0.9	-0.1	m123	2	1.5	0.5	163	0.344	88.1	15	10.21566402	90	0.33	0	-0.35	0.35
r569	2	11	2010	0	-0.9	-0.1	m123	2	1.5	0.5	167	0.399	82.9	17	12.3039807	90	0.33	0	-0.35	0.35
r607	5	7	2009	0	-0.9	-0.1	m123	1	1.5	-0.5	165	0.323	82	3	2.195121951	93.6	0.25	0	-0.35	0.35
r607	7	7	2009	0	-0.9	-0.1	m123	1	1.5	-0.5	180	0.375	92	16	10.43478261	92.7	0.25	0	-0.35	0.35
r607	4	9	2009	0	-0.9	-0.1	m123	1	1.5	-0.5	182	0.313	89.2	20	13.4529148	93.5	0.25	0	-0.35	0.35
r607	4	11	2009	0	-0.9	-0.1	m123	1	1.5	-0.5	184	0.354	92.7	21	13.59223301	93.6	0.25	0	-0.35	0.35
r607	5	15	2009	0	-0.9	-0.1	m123	1	1.5	-0.5	173	0.417	89	6	4.04494382	93.2	0.25	0	-0.35	0.35
r621	4	7	2009	0	-0.9	-0.1	m123	1	1.5	-0.5	139	0.299	92	5	3.260869565	93.6	0	-1	-0.35	-0.65
r621	4	8	2009	0	-0.9	-0.1	m123	1	1.5	-0.5	140	0.479	91.4	0	0	93.6	0	-1	-0.35	-0.65
r621	4	10	2009	0	-0.9	-0.1	m123	1	1.5	-0.5	142	0.375	88.6	3	2.031602709	93.1	0	-1	-0.35	-0.65
r621	4	12	2009	0	-0.9	-0.1	m123	1	1.5	-0.5	144	0.441	89.6	3	2.008928571	94.7	0	-1	-0.35	-0.65
r621	4	14	2009	0	-0.9	-0.1	m123	1	1.5	-0.5	146	0.34	88.5	8	5.423728814	92.7	0	-1	-0.35	-0.65
r452	5	7	2011	2	-0.7	0.7	m124	3	2.5	0.5	203	0.406	89.5	28	18.77094972	90	0	0	-0.5	0.5
r452	5	11	2011	2	-0.7	0.7	m124	3	2.5	0.5	207	0.558	89	32	21.57303371	90	0	0	-0.5	0.5
r496	5	7	2011	0	-0.7	-0.3	m124	3	2.5	0.5	165	0.313	86.7	17	11.76470588	90	0	-1	-0.5	-0.5
r537	5	7	2011	0	-0.7	-0.3	m124	3	2.5	0.5	125	0.618	90	37	24.66666667	90	0	-1	-0.5	-0.5
r552	4	11	2010	0	-0.7	-0.3	m124	2	2.5	-0.5	211	0.299	88.7	27	18.2638106	90	0	-1	-0.5	-0.5
r567	4	6	2010	0	-0.7	-0.3	m124	2	2.5	-0.5	172	0.365	75.1	43	34.35419441	77.4	0	-1	-0.5	-0.5
r567	4	10	2010	0	-0.7	-0.3	m124	2	2.5	-0.5	176	0.417	88.5	55	37.28813559	90.2	0	-1	-0.5	-0.5
r584	3	10	2010	0	-0.7	-0.3	m124	2	2.5	-0.5	137	0.292	82.8	30	21.73913043	84.5	0.2	0	-0.5	0.5
r584	3	12	2010	0	-0.7	-0.3	m124	2	2.5	-0.5	139	0.292	85.5	18	12.63157895	90	0.2	0	-0.5	0.5
r467	3	7	2011	2	-0.473684211	0.473684211	m125	3	1.421052632	1.578947368	187	0.504	89	8	5.393258427	90.2	1	1	0.105263158	0.894736842
r467	3	11	2011	2	-0.473684211	0.473684211	m125	3	1.421052632	1.578947368	191	0.29	88.9	10	6.749156355	90	1	1	0.105263158	0.894736842
r543	3	7	2010	0	-0.473684211	-0.526315789	m125	2	1.421052632	0.578947368	222	0.267	87.8	15	10.25056948	90	0	-1	0.105263158	-1.105263158
r543	3	11	2010	0	-0.473684211	-0.526315789	m125	2	1.421052632	0.578947368	226	0.281	88.9	15	10.12373453	90	0	-1	0.105263158	-1.105263158
r564	3	8	2010	0	-0.473684211	-0.526315789	m125	2	1.421052632	0.578947368	179	0.326	63.6	12	11.32075472	70.3	0	-1	0.105263158	-1.105263158
r575	5	8	2010	0	-0.473684211	-0.526315789	m125	2	1.421052632	0.578947368	143	NA	90	2	1.333333333	90	0.75	0	0.105263158	-0.105263158
r597	2	7	2009	0	-0.473684211	-0.526315789	m125	1	1.421052632	-0.421052632	205	0.389	83.2	5	3.605769231	93	1	1	0.105263158	0.894736842
r597	1	9	2009	0	-0.473684211	-0.526315789	m125	1	1.421052632	-0.421052632	207	0.396	91.2	7	4.605263158	93.6	1	1	0.105263158	0.894736842
r597	1	11	2009	0	-0.473684211	-0.526315789	m125	1	1.421052632	-0.421052632	209	0.396	88	10	6.818181818	93.2	1	1	0.105263158	0.894736842
r614	4	7	2009	1	-0.473684211	1.473684211	m125	1	1.421052632	-0.421052632	174	0.368	91.3	18	11.82913472	93.4	0	1	0.105263158	0.894736842
r614	3	9	2009	1	-0.473684211	1.473684211	m125	1	1.421052632	-0.421052632	176	0.347	92.1	18	11.72638436	93.7	0	1	0.105263158	0.894736842
r614	3	11	2009	1	-0.473684211	1.473684211	m125	1	1.421052632	-0.421052632	178	0.444	87	10	6.896551724	93.5	0	1	0.105263158	0.894736842
r634	5	1	2009	0	-0.473684211	-0.526315789	m125	1	1.421052632	-0.421052632	123	0.285	88.4	3	2.036199095	88.6	0	-1	0.105263158	-1.105263158
r634	3	7	2009	0	-0.473684211	-0.526315789	m125	1	1.421052632	-0.421052632	129	0.347	89.9	20	13.34816463	93.4	0	-1	0.105263158	-1.105263158
r634	3	9	2009	0	-0.473684211	-0.526315789	m125	1	1.421052632	-0.421052632	131	0.354	91.7	7	4.580152672	93.6	0	-1	0.105263158	-1.105263158
r634	3	11	2009	0	-0.473684211	-0.526315789	m125	1	1.421052632	-0.421052632	133	0.385	89.9	12	8.008898776	92.8	0	-1	0.105263158	-1.105263158
r603	3	7	2009	2	-0.666666667	0.666666667	m126	1	1	0	188	0.458	92.6	22	14.25485961	93.5	0	0	-0.666666667	0.666666667
r603	3	9	2009	2	-0.666666667	0.666666667	m126	1	1	0	190	0.479	90.2	29	19.29046563	90.8	0	0	-0.666666667	0.666666667
r603	3	11	2009	2	-0.666666667	0.666666667	m126	1	1	0	192	0.354	87.8	10	6.833712984	90.5	0	0	-0.666666667	0.666666667
r626	4	7	2009	0	-0.666666667	-0.333333333	m126	1	1	0	132	0.278	91.3	15	9.857612267	93.5	0	-1	-0.666666667	-0.333333333
r626	3	7	2009	0	-0.666666667	-0.333333333	m126	1	1	0	146	0.34	66.8	24	21.55688623	92.1	0	-1	-0.666666667	-0.333333333
r626	3	9	2009	0	-0.666666667	-0.333333333	m126	1	1	0	148	0.382	90.3	48	31.89368771	91.6	0	-1	-0.666666667	-0.333333333
r626	3	11	2009	0	-0.666666667	-0.333333333	m126	1	1	0	150	0.347	90.3	29	19.26910299	93.3	0	-1	-0.666666667	-0.333333333
r626	4	14	2009	0	-0.666666667	-0.333333333	m126	1	1	0	139	0.382	92	5	3.260869565	93.4	0	-1	-0.666666667	-0.333333333
r460	2	7	2011	2	-0.727272727	0.727272727	m127	3	2.090909091	0.909090909	192	0.503	87.4	7	4.805491991	90	0.5	0	-0.272727273	0.272727273
r460	2	11	2011	2	-0.727272727	0.727272727	m127	3	2.090909091	0.909090909	196	0.424	89.1	24	16.16161616	90	0.5	0	-0.272727273	0.272727273
r497	2	11	2011	0	-0.727272727	-0.272727273	m127	3	2.090909091	0.909090909	167	0.357	80.4	6	4.47761194	90	0	-1	-0.272727273	-0.727272727
r541	3	7	2011	0	-0.727272727	-0.272727273	m127	3	2.090909091	0.909090909	124	0.427	120.26	15	7.483785132	122.56	0	-1	-0.272727273	-0.727272727
r541	2	11	2011	0	-0.727272727	-0.272727273	m127	3	2.090909091	0.909090909	128	0.285	82.8	21	15.2173913	90	0	-1	-0.272727273	-0.727272727
r616	6	6	2009	0	-0.727272727	-0.272727273	m127	1	2.090909091	-1.090909091	132	0.392	87.6	6	4.109589041	93.3	NA	0	-0.272727273	0.272727273
r616	6	8	2009	0	-0.727272727	-0.272727273	m127	1	2.090909091	-1.090909091	134	0.382	89.9	7	4.67185762	93.6	NA	0	-0.272727273	0.272727273
r616	6	10	2009	0	-0.727272727	-0.272727273	m127	1	2.090909091	-1.090909091	136	0.34	89.4	2	1.342281879	93.7	NA	0	-0.272727273	0.272727273
r616	6	13	2009	0	-0.727272727	-0.272727273	m127	1	2.090909091	-1.090909091	139	0.451	91.5	5	3.278688525	93.2	NA	0	-0.272727273	0.272727273
r616	6	14	2009	0	-0.727272727	-0.272727273	m127	1	2.090909091	-1.090909091	140	0.396	87.4	9	6.178489703	93.6	NA	0	-0.272727273	0.272727273
r443	4	6	2011	2	-0.666666667	0.666666667	m128	3	2.555555556	0.444444444	194	0.44	88.7	5	3.382187148	90	0.25	0	-0.444444444	0.444444444
r443	3	7	2011	2	-0.666666667	0.666666667	m128	3	2.555555556	0.444444444	208	0.353	89.3	14	9.406494961	90	0.25	0	-0.444444444	0.444444444
r443	2	11	2011	2	-0.666666667	0.666666667	m128	3	2.555555556	0.444444444	212	0.416	81.8	7	5.134474328	90	0.25	0	-0.444444444	0.444444444
r526	3	7	2011	0	-0.666666667	-0.333333333	m128	3	2.555555556	0.444444444	131	0.834	84.9	0	0	90	0.25	0	-0.444444444	0.444444444
r526	3	11	2011	0	-0.666666667	-0.333333333	m128	3	2.555555556	0.444444444	135	0.551	86	11	7.674418605	90	0.25	0	-0.444444444	0.444444444
r568	2	2	2010	0	-0.666666667	-0.333333333	m128	2	2.555555556	-0.555555556	153	0.316	88.5	9	6.101694915	90	0	-1	-0.444444444	-0.555555556
r568	2	12	2010	0	-0.666666667	-0.333333333	m128	2	2.555555556	-0.555555556	163	0.493	79.9	14	10.51314143	82.8	0	-1	-0.444444444	-0.555555556
r588	2	8	2010	0	-0.666666667	-0.333333333	m128	2	2.555555556	-0.555555556	122	NA	85.8	9	6.293706294	90	0	-1	-0.444444444	-0.555555556
r588	2	12	2010	0	-0.666666667	-0.333333333	m128	2	2.555555556	-0.555555556	126	NA	88.5	12	8.13559322	90	0	-1	-0.444444444	-0.555555556
r602	3	7	2009	2	-0.666666667	0.666666667	m129	2	2	0	188	0.458	91.8	16	10.45751634	93.3	0	0	-0.583333333	0.583333333
r602	3	9	2009	2	-0.666666667	0.666666667	m129	2	2	0	190	0.365	92.5	13	8.432432432	93.7	0	0	-0.583333333	0.583333333
r602	3	11	2009	2	-0.666666667	0.666666667	m129	2	2	0	192	0.417	90.8	10	6.607929515	92.9	0	0	-0.583333333	0.583333333
r624	4	6	2009	0	-0.666666667	-0.333333333	m129	2	2	0	136	0.34	89.7	4	2.675585284	93.5	0	-1	-0.583333333	-0.416666667
r624	4	7	2009	0	-0.666666667	-0.333333333	m129	2	2	0	150	0.347	92.2	14	9.110629067	93.3	0	-1	-0.583333333	-0.416666667
r624	4	9	2009	0	-0.666666667	-0.333333333	m129	2	2	0	152	0.351	89.3	16	10.75027996	92.9	0	-1	-0.583333333	-0.416666667
r624	4	11	2009	0	-0.666666667	-0.333333333	m129	2	2	0	154	0.361	87.1	13	8.955223881	90	0	-1	-0.583333333	-0.416666667
r638	4	1	2009	0	-0.666666667	-0.333333333	m129	2	2	0	120	0.358	88.5	7	4.745762712	93.4	NA	0	-0.583333333	0.583333333
r547	1	8	2010	0	-1	0	m130	2	2	0	203	0.302	68.5	2	1.751824818	90	0	-1	-1	0
r547	1	12	2010	0	-1	0	m130	2	2	0	207	0.281	83.4	1	0.71942446	90	0	-1	-1	0
r571	4	7	2010	0	-1	0	m130	2	2	0	163	0.344	88.3	13	8.833522084	90	0	-1	-1	0
r571	4	11	2010	0	-1	0	m130	2	2	0	167	0.333	86.5	18	12.48554913	90	0	-1	-1	0
r801	3	7	2006	0	-0.115384615	-0.884615385	m131	6	4.653846154	1.346153846	136	0.299	92.9	11	7.104413348	93.5	0	-1	0.076923077	-1.076923077
r801	3	12	2006	0	-0.115384615	-0.884615385	m131	6	4.653846154	1.346153846	141	0.302	92.3	0	0	93.8	0	-1	0.076923077	-1.076923077
r829	4	7	2005	1	-0.115384615	1.115384615	m131	5	4.653846154	0.346153846	218	0.354	90.6	17	11.25827815	93.8	0.5	1	0.076923077	0.923076923
r829	4	11	2005	1	-0.115384615	1.115384615	m131	5	4.653846154	0.346153846	222	0.295	91	23	15.16483516	93.7	0.5	1	0.076923077	0.923076923
r899	3	3	2004	0	-0.115384615	-0.884615385	m131	4	4.653846154	-0.653846154	212	0.264	88.2	7	4.761904762	93.8	0.25	0	0.076923077	-0.076923077
r899	2	7	2004	0	-0.115384615	-0.884615385	m131	4	4.653846154	-0.653846154	216	0.285	92.6	10	6.479481641	93.8	0.25	0	0.076923077	-0.076923077
r899	2	11	2004	0	-0.115384615	-0.884615385	m131	4	4.653846154	-0.653846154	220	0.285	90.6	11	7.284768212	93.6	0.25	0	0.076923077	-0.076923077
r929	6	12	2004	0	-0.115384615	-0.884615385	m131	4	4.653846154	-0.653846154	184	0.271	89.8	5	3.340757238	93.7	0.5	0	0.076923077	-0.076923077
r1005	5	3	2004	2	-0.115384615	0.115384615	m131	4	4.653846154	-0.653846154	149	0.333	89	13	8.764044944	93.8	0	0	0.076923077	-0.076923077
r1005	4	7	2004	2	-0.115384615	0.115384615	m131	4	4.653846154	-0.653846154	152	0.285	93.5	12	7.700534759	93.5	0	0	0.076923077	-0.076923077
r1005	4	11	2004	2	-0.115384615	0.115384615	m131	4	4.653846154	-0.653846154	156	0.271	90.1	4	2.663706992	92.5	0	0	0.076923077	-0.076923077
r1059	3	3	2004	2	-0.115384615	0.115384615	m131	4	4.653846154	-0.653846154	120	0.292	92.4	15	9.74025974	93.7	0.4	0	0.076923077	-0.076923077
r1059	1	7	2004	2	-0.115384615	0.115384615	m131	4	4.653846154	-0.653846154	124	0.285	89	3	2.02247191	93.5	0.4	0	0.076923077	-0.076923077
r1068	3	7	2005	2	-0.115384615	0.115384615	m131	5	4.653846154	0.346153846	182	0.354	83.7	17	12.18637993	93.6	0	0	0.076923077	-0.076923077
r1068	3	11	2005	2	-0.115384615	0.115384615	m131	5	4.653846154	0.346153846	186	0.26	90.8	6	3.964757709	93.5	0	0	0.076923077	-0.076923077
r1068	3	13	2005	2	-0.115384615	0.115384615	m131	5	4.653846154	0.346153846	188	0.392	73	2	1.643835616	76	0	0	0.076923077	-0.076923077
r1159	4	7	2005	2	-0.115384615	0.115384615	m131	5	4.653846154	0.346153846	142	0.417	92.4	12	7.792207792	93.6	0.6	0	0.076923077	-0.076923077
r1159	2	11	2005	2	-0.115384615	0.115384615	m131	5	4.653846154	0.346153846	146	0.347	91.5	16	10.49180328	93.7	0.6	0	0.076923077	-0.076923077
r962	4	3	2004	2	0	0	m132	4	4	0	166	0.271	92	3	1.956521739	93.8	0.2	0	0	0
r962	4	7	2004	2	0	0	m132	4	4	0	170	0.278	92.2	5	3.253796095	93.8	0.2	0	0	0
r962	3	11	2004	2	0	0	m132	4	4	0	174	0.271	91.9	4	2.611534276	93.8	0.2	0	0	0
r1049	4	4	2004	2	0	0	m132	4	4	0	127	0.299	91.4	13	8.533916849	93.7	0	0	0	0
r1049	3	7	2004	2	0	0	m132	4	4	0	130	0.292	91.4	19	12.4726477	93.7	0	0	0	0
r1049	3	11	2004	2	0	0	m132	4	4	0	134	0.368	90.7	3	1.984564498	93.7	0	0	0	0
r758	5	12	2006	2	-0.090909091	0.090909091	m133	6	4.681818182	1.318181818	180	0.292	90.1	2	1.331853496	93.6	0	0	-0.090909091	0.090909091
r855	3	7	2005	2	-0.090909091	0.090909091	m133	5	4.681818182	0.318181818	206	0.267	92.2	12	7.809110629	93.7	0	0	-0.090909091	0.090909091
r855	3	11	2005	2	-0.090909091	0.090909091	m133	5	4.681818182	0.318181818	210	0.271	93	30	19.35483871	93	0	0	-0.090909091	0.090909091
r855	3	12	2005	2	-0.090909091	0.090909091	m133	5	4.681818182	0.318181818	211	0.281	86.8	21	14.51612903	93.8	0	0	-0.090909091	0.090909091
r954	4	3	2004	2	-0.090909091	0.090909091	m133	4	4.681818182	-0.681818182	172	0.354	91.6	11	7.205240175	93.8	0.5	0	-0.090909091	0.090909091
r954	2	8	2004	2	-0.090909091	0.090909091	m133	4	4.681818182	-0.681818182	176	0.354	92.3	14	9.100758397	93.5	0.5	0	-0.090909091	0.090909091
r954	2	11	2004	2	-0.090909091	0.090909091	m133	4	4.681818182	-0.681818182	179	0.354	88.1	12	8.172531215	93.8	0.5	0	-0.090909091	0.090909091
r1031	3	3	2004	2	-0.090909091	0.090909091	m133	4	4.681818182	-0.681818182	134	0.271	90.9	15	9.900990099	93.7	0.33	0	-0.090909091	0.090909091
r1031	2	7	2004	2	-0.090909091	0.090909091	m133	4	4.681818182	-0.681818182	138	0.354	91.6	16	10.48034934	93.7	0.33	0	-0.090909091	0.090909091
r1031	2	11	2004	2	-0.090909091	0.090909091	m133	4	4.681818182	-0.681818182	142	0.368	88	24	16.36363636	93.7	0.33	0	-0.090909091	0.090909091
r1118	3	7	2005	2	-0.090909091	0.090909091	m133	5	4.681818182	0.318181818	161	0.323	92.4	34	22.07792208	93.9	0	0	-0.090909091	0.090909091
r1118	2	11	2005	2	-0.090909091	0.090909091	m133	5	4.681818182	0.318181818	165	0.257	92.1	17	11.07491857	93.5	0	0	-0.090909091	0.090909091
r1184	5	9	2005	2	-0.090909091	0.090909091	m133	5	4.681818182	0.318181818	124	0.299	90.6	1	0.662251656	93.5	0.67	0	-0.090909091	0.090909091
r1184	5	12	2005	2	-0.090909091	0.090909091	m133	5	4.681818182	0.318181818	127	0.278	93.6	0	0	93.6	0.67	0	-0.090909091	0.090909091
r1185	5	9	2005	0	-0.090909091	-0.909090909	m133	5	4.681818182	0.318181818	123	0.299	86.3	9	6.257242178	93.6	0	-1	-0.090909091	-0.909090909
r1185	5	12	2005	0	-0.090909091	-0.909090909	m133	5	4.681818182	0.318181818	126	0.313	88.8	7	4.72972973	93.6	0	-1	-0.090909091	-0.909090909
r949	4	4	2004	1	0.4	0.6	m134	4	4	0	176	0.271	89.4	13	8.724832215	92.7	0	1	0.4	0.6
r949	4	7	2004	1	0.4	0.6	m134	4	4	0	179	0.271	91.2	12	7.894736842	93.5	0	1	0.4	0.6
r949	4	11	2004	1	0.4	0.6	m134	4	4	0	183	0.278	90	4	2.666666667	93.7	0	1	0.4	0.6
r1020	2	3	2004	2	0.4	-0.4	m134	4	4	0	136	0.285	87.4	7	4.805491991	93.8	0.33	0	0.4	-0.4
r1195	3	3	2004	2	0.4	-0.4	m134	4	4	0	216	0.292	90.2	9	5.986696231	93.7	0	0	0.4	-0.4
r1195	2	7	2004	2	0.4	-0.4	m134	4	4	0	220	0.292	86.1	6	4.181184669	93.7	0	0	0.4	-0.4
r1195	2	11	2004	2	0.4	-0.4	m134	4	4	0	224	0.285	88.6	5	3.386004515	93.6	0	0	0.4	-0.4
r940	5	11	2004	0	-0.2	-0.8	m135	4	4	0	171	0.271	88.5	4	2.711864407	93.7	0.67	0	0	0
r1026	4	3	2004	2	-0.2	0.2	m135	4	4	0	135	0.257	91.5	7	4.590163934	92.7	0	0	0	0
r1026	3	7	2004	2	-0.2	0.2	m135	4	4	0	139	0.278	91	18	11.86813187	93.7	0	0	0	0
r1026	3	11	2004	2	-0.2	0.2	m135	4	4	0	143	0.285	87.2	11	7.568807339	93.3	0	0	0	0
r803	4	7	2005	1	0.032258065	0.967741935	m136	5	4.774193548	0.225806452	239	0.285	91.2	15	9.868421053	93.5	0.6	1	0.096774194	0.903225806
r803	3	10	2005	1	0.032258065	0.967741935	m136	5	4.774193548	0.225806452	242	0.292	90.9	30	19.8019802	93.9	0.6	1	0.096774194	0.903225806
r830	5	9	2005	2	0.032258065	-0.032258065	m136	5	4.774193548	0.225806452	204	0.323	93.8	3	1.918976546	93.8	0.2	0	0.096774194	-0.096774194
r830	5	12	2005	2	0.032258065	-0.032258065	m136	5	4.774193548	0.225806452	207	0.337	93.6	3	1.923076923	93.6	0.2	0	0.096774194	-0.096774194
r911	5	11	2004	0	0.032258065	-1.032258065	m136	4	4.774193548	-0.774193548	189	0.354	89.8	8	5.345211581	93.7	1	1	0.096774194	0.903225806
r974	2	3	2004	2	0.032258065	-0.032258065	m136	4	4.774193548	-0.774193548	160	0.361	92.3	7	4.550379198	93.8	0.25	0	0.096774194	-0.096774194
r974	2	7	2004	2	0.032258065	-0.032258065	m136	4	4.774193548	-0.774193548	164	0.271	92.4	24	15.58441558	93.8	0.25	0	0.096774194	-0.096774194
r974	1	11	2004	2	0.032258065	-0.032258065	m136	4	4.774193548	-0.774193548	168	0.347	82.3	3	2.187120292	93.7	0.25	0	0.096774194	-0.096774194
r1015	5	11	2004	0	0.032258065	-1.032258065	m136	4	4.774193548	-0.774193548	130	0.444	92.6	7	4.535637149	93.7	0	-1	0.096774194	-1.096774194
r1074	3	3	2005	2	0.032258065	-0.032258065	m136	5	4.774193548	0.225806452	160	0.326	78.2	14	10.74168798	79.5	0	0	0.096774194	-0.096774194
r1074	4	4	2005	2	0.032258065	-0.032258065	m136	5	4.774193548	0.225806452	161	0.396	93.7	8	5.122732124	93.7	0	0	0.096774194	-0.096774194
r1074	5	5	2005	2	0.032258065	-0.032258065	m136	5	4.774193548	0.225806452	162	0.458	93.4	12	7.708779443	93.8	0	0	0.096774194	-0.096774194
r1074	5	6	2005	2	0.032258065	-0.032258065	m136	5	4.774193548	0.225806452	163	0.326	93.8	5	3.198294243	93.8	0	0	0.096774194	-0.096774194
r1074	5	7	2005	2	0.032258065	-0.032258065	m136	5	4.774193548	0.225806452	164	0.326	92.9	5	3.229278794	93.6	0	0	0.096774194	-0.096774194
r1074	3	7	2005	2	0.032258065	-0.032258065	m136	5	4.774193548	0.225806452	179	0.344	90.7	21	13.89195149	93.5	0	0	0.096774194	-0.096774194
r1074	5	9	2005	2	0.032258065	-0.032258065	m136	5	4.774193548	0.225806452	166	0.344	88.2	7	4.761904762	93.6	0	0	0.096774194	-0.096774194
r1074	5	11	2005	2	0.032258065	-0.032258065	m136	5	4.774193548	0.225806452	168	0.465	92.9	5	3.229278794	93.7	0	0	0.096774194	-0.096774194
r1074	3	11	2005	2	0.032258065	-0.032258065	m136	5	4.774193548	0.225806452	183	0.326	92.6	31	20.08639309	93.4	0	0	0.096774194	-0.096774194
r1074	5	13	2005	2	0.032258065	-0.032258065	m136	5	4.774193548	0.225806452	170	0.385	92.8	6	3.879310345	93.8	0	0	0.096774194	-0.096774194
r1074	5	14	2005	2	0.032258065	-0.032258065	m136	5	4.774193548	0.225806452	171	0.448	92.7	4	2.588996764	92.7	0	0	0.096774194	-0.096774194
r1074	5	15	2005	2	0.032258065	-0.032258065	m136	5	4.774193548	0.225806452	172	0.472	92	7	4.565217391	93.7	0	0	0.096774194	-0.096774194
r1151	3	7	2005	2	0.032258065	-0.032258065	m136	5	4.774193548	0.225806452	144	0.333	93.7	9	5.763073639	93.7	0.4	0	0.096774194	-0.096774194
r1151	5	12	2005	2	0.032258065	-0.032258065	m136	5	4.774193548	0.225806452	134	0.25	90	5	3.333333333	93.8	0.4	0	0.096774194	-0.096774194
r1151	2	12	2005	2	0.032258065	-0.032258065	m136	5	4.774193548	0.225806452	149	0.378	90.2	19	12.63858093	93.7	0.4	0	0.096774194	-0.096774194
r1192	3	11	2004	0	0.032258065	-1.032258065	m136	4	4.774193548	-0.774193548	211	0.285	92.5	7	4.540540541	93.8	0	-1	0.096774194	-1.096774194
r820	3	7	2005	0	-0.454545455	-0.545454545	m137	5	4.590909091	0.409090909	221	0.313	89.6	13	8.705357143	93.7	0.25	0	-0.181818182	0.181818182
r820	3	11	2005	0	-0.454545455	-0.545454545	m137	5	4.590909091	0.409090909	225	0.299	89.1	19	12.79461279	93.6	0.25	0	-0.181818182	0.181818182
r820	3	12	2005	0	-0.454545455	-0.545454545	m137	5	4.590909091	0.409090909	226	0.306	89.1	17	11.44781145	93.7	0.25	0	-0.181818182	0.181818182
r939	2	3	2004	0	-0.454545455	-0.545454545	m137	4	4.590909091	-0.590909091	180	0.361	92.4	5	3.246753247	93.7	0	-1	-0.181818182	-0.818181818
r939	3	7	2004	0	-0.454545455	-0.545454545	m137	4	4.590909091	-0.590909091	184	0.347	93.6	16	10.25641026	93.6	0	-1	-0.181818182	-0.818181818
r939	3	11	2004	0	-0.454545455	-0.545454545	m137	4	4.590909091	-0.590909091	188	0.347	91.3	14	9.200438116	93.8	0	-1	-0.181818182	-0.818181818
r1008	4	3	2004	2	-0.454545455	0.454545455	m137	4	4.590909091	-0.590909091	143	0.368	91.8	10	6.535947712	93.7	0.5	0	-0.181818182	0.181818182
r1008	2	7	2004	2	-0.454545455	0.454545455	m137	4	4.590909091	-0.590909091	147	0.361	91.3	11	7.228915663	93.7	0.5	0	-0.181818182	0.181818182
r1008	2	11	2004	2	-0.454545455	0.454545455	m137	4	4.590909091	-0.590909091	151	0.271	91.6	13	8.515283843	93.7	0.5	0	-0.181818182	0.181818182
r1064	2	3	2004	0	-0.454545455	-0.545454545	m137	4	4.590909091	-0.590909091	116	0.365	91.5	1	0.655737705	92.6	0.5	0	-0.181818182	0.181818182
r1072	4	7	2005	2	-0.454545455	0.454545455	m137	5	4.590909091	0.409090909	180	0.319	92	21	13.69565217	93.7	0	0	-0.181818182	0.181818182
r1072	4	11	2005	2	-0.454545455	0.454545455	m137	5	4.590909091	0.409090909	184	0.326	90.7	8	5.292171996	93.5	0	0	-0.181818182	0.181818182
r1170	1	7	2005	2	-0.454545455	0.454545455	m137	5	4.590909091	0.409090909	140	0.458	93.7	6	3.842049093	93.7	0.25	0	-0.181818182	0.181818182
r1170	4	11	2005	2	-0.454545455	0.454545455	m137	5	4.590909091	0.409090909	131	0.344	90.6	3	1.986754967	93.6	0.25	0	-0.181818182	0.181818182
r1170	1	11	2005	2	-0.454545455	0.454545455	m137	5	4.590909091	0.409090909	144	0.25	89.2	10	6.726457399	93.7	0.25	0	-0.181818182	0.181818182
r660	4	12	2007	0	0.111111111	-1.111111111	m138	7	5.333333333	1.666666667	231	0.396	66.8	1	0.898203593	90	0	-1	0.111111111	-1.111111111
r683	3	7	2007	0	0.111111111	-1.111111111	m138	7	5.333333333	1.666666667	204	0.347	83.6	11	7.894736842	90	0	-1	0.111111111	-1.111111111
r683	3	11	2007	0	0.111111111	-1.111111111	m138	7	5.333333333	1.666666667	208	0.267	82.2	2	1.459854015	90	0	-1	0.111111111	-1.111111111
r715	3	7	2007	0	0.111111111	-1.111111111	m138	7	5.333333333	1.666666667	164	0.236	88.1	10	6.810442679	90	0	-1	0.111111111	-1.111111111
r715	3	11	2007	0	0.111111111	-1.111111111	m138	7	5.333333333	1.666666667	168	0.333	87.5	22	15.08571429	90	0	-1	0.111111111	-1.111111111
r805	5	7	2005	1	0.111111111	0.888888889	m138	5	5.333333333	-0.333333333	239	0.281	91.2	4	2.631578947	93.7	0.2	1	0.111111111	0.888888889
r805	5	10	2005	1	0.111111111	0.888888889	m138	5	5.333333333	-0.333333333	242	0.288	91.3	12	7.886089814	93	0.2	1	0.111111111	0.888888889
r864	3	7	2005	2	0.111111111	-0.111111111	m138	5	5.333333333	-0.333333333	200	0.243	92.1	11	7.166123779	93.5	0.2	0	0.111111111	-0.111111111
r864	3	11	2005	2	0.111111111	-0.111111111	m138	5	5.333333333	-0.333333333	204	0.25	90.9	10	6.600660066	93.1	0.2	0	0.111111111	-0.111111111
r961	5	3	2004	1	0.111111111	0.888888889	m138	4	5.333333333	-1.333333333	166	0.257	93.4	6	3.854389722	93.4	0	1	0.111111111	0.888888889
r961	1	7	2004	1	0.111111111	0.888888889	m138	4	5.333333333	-1.333333333	170	0.347	93.8	11	7.036247335	93.8	0	1	0.111111111	0.888888889
r1019	1	3	2004	2	0.111111111	-0.111111111	m138	4	5.333333333	-1.333333333	136	0.375	84.8	3	2.122641509	93.7	0	0	0.111111111	-0.111111111
r1113	4	6	2005	1	0.111111111	0.888888889	m138	5	5.333333333	-0.333333333	161	0.323	91.9	12	7.834602829	93.7	0	1	0.111111111	0.888888889
r1113	4	7	2005	1	0.111111111	0.888888889	m138	5	5.333333333	-0.333333333	162	0.306	91.8	12	7.843137255	93.7	0	1	0.111111111	0.888888889
r1113	2	11	2005	1	0.111111111	0.888888889	m138	5	5.333333333	-0.333333333	166	0.417	92.4	18	11.68831169	93.8	0	1	0.111111111	0.888888889
r1181	5	9	2005	0	0.111111111	-1.111111111	m138	5	5.333333333	-0.333333333	125	0.313	90.8	9	5.947136564	92.9	0	-1	0.111111111	-1.111111111
r1181	5	13	2005	0	0.111111111	-1.111111111	m138	5	5.333333333	-0.333333333	129	0.271	88.6	8	5.417607223	93.6	0	-1	0.111111111	-1.111111111
r1018	4	3	2004	1	1	0	m139	4	4	0	137	0.271	89.2	7	4.708520179	93.7	0	1	1	0
r1018	3	4	2004	1	1	0	m139	4	4	0	138	0.271	89.7	8	5.351170569	93.8	0	1	1	0
r747	3	8	2006	2	0	0	m140	2	2	0	204	0.399	86.5	13	9.01734104	93.8	0	0	0	0
r747	3	11	2006	2	0	0	m140	2	2	0	207	0.319	86.7	10	6.920415225	93.7	0	0	0	0
r960	4	3	2004	1	0.6	0.4	m141	5	5	0	167	0.271	85.6	6	4.205607477	93.8	0	1	0.6	0.4
r960	4	7	2004	1	0.6	0.4	m141	5	5	0	171	0.278	84.9	14	9.893992933	93.8	0	1	0.6	0.4
r960	3	12	2004	1	0.6	0.4	m141	5	5	0	176	0.271	85.2	13	9.154929577	93.8	0	1	0.6	0.4
r1014	3	11	2004	0	0.6	-1.6	m141	5	5	0	131	0.278	76.9	2	1.56046814	93.8	0	-1	0.6	-1.6
r811	3	7	2005	2	-0.62	0.62	m142	6	5.76	0.24	233	0.309	91.9	22	14.36343852	93.8	0.25	0	0	0
r811	3	11	2005	2	-0.62	0.62	m142	6	5.76	0.24	237	0.323	92.6	13	8.423326134	93.7	0.25	0	0	0
r870	2	1	2005	0	-0.62	-0.38	m142	6	5.76	0.24	191	0.323	93.8	5	3.198294243	93.8	0.5	0	0	0
r870	2	2	2005	0	-0.62	-0.38	m142	6	5.76	0.24	192	0.382	88.8	8	5.405405405	93.8	0.5	0	0	0
r870	2	3	2005	0	-0.62	-0.38	m142	6	5.76	0.24	193	0.333	91.3	7	4.600219058	93.1	0.5	0	0	0
r870	2	4	2005	0	-0.62	-0.38	m142	6	5.76	0.24	194	0.375	92.2	6	3.904555315	93.6	0.5	0	0	0
r870	2	5	2005	0	-0.62	-0.38	m142	6	5.76	0.24	195	0.323	86.7	7	4.844290657	93.7	0.5	0	0	0
r870	2	6	2005	0	-0.62	-0.38	m142	6	5.76	0.24	196	0.399	83.7	8	5.734767025	93.6	0.5	0	0	0
r870	1	7	2005	0	-0.62	-0.38	m142	6	5.76	0.24	197	0.33	92.2	9	5.856832972	93.9	0.5	0	0	0
r870	1	8	2005	0	-0.62	-0.38	m142	6	5.76	0.24	198	0.326	90.1	7	4.661487236	93.7	0.5	0	0	0
r870	1	9	2005	0	-0.62	-0.38	m142	6	5.76	0.24	199	0.257	91.3	5	3.285870756	93.4	0.5	0	0	0
r870	1	10	2005	0	-0.62	-0.38	m142	6	5.76	0.24	200	0.403	92.3	9	5.850487541	93.7	0.5	0	0	0
r870	1	11	2005	0	-0.62	-0.38	m142	6	5.76	0.24	201	0.257	91.3	8	5.257393209	93.4	0.5	0	0	0
r870	1	12	2005	0	-0.62	-0.38	m142	6	5.76	0.24	202	0.41	91.3	0	0	93.7	0.5	0	0	0
r870	1	13	2005	0	-0.62	-0.38	m142	6	5.76	0.24	203	0.319	91.3	0	0	93.7	0.5	0	0	0
r870	1	14	2005	0	-0.62	-0.38	m142	6	5.76	0.24	204	0.406	74.7	3	2.409638554	93.7	0.5	0	0	0
r902	3	3	2004	0	-0.62	-0.38	m142	5	5.76	-0.76	207	0.354	87.3	17	11.6838488	93.7	0.75	0	0	0
r902	3	7	2004	0	-0.62	-0.38	m142	5	5.76	-0.76	211	0.361	92.6	18	11.66306695	93.8	0.75	0	0	0
r902	3	11	2004	0	-0.62	-0.38	m142	5	5.76	-0.76	215	0.368	91.2	34	22.36842105	93.8	0.75	0	0	0
r955	2	3	2004	2	-0.62	0.62	m142	5	5.76	-0.76	171	0.354	87	6	4.137931034	93.6	0.5	0	0	0
r955	2	7	2004	2	-0.62	0.62	m142	5	5.76	-0.76	176	0.354	89.9	11	7.341490545	93.7	0.5	0	0	0
r955	2	11	2004	2	-0.62	0.62	m142	5	5.76	-0.76	180	0.361	87.5	3	2.057142857	88.1	0.5	0	0	0
r1030	2	3	2004	2	-0.62	0.62	m142	5	5.76	-0.76	134	0.278	92.2	7	4.555314534	93.8	0.25	0	0	0
r1030	1	7	2004	2	-0.62	0.62	m142	5	5.76	-0.76	138	0.354	93.7	7	4.482390608	93.7	0.25	0	0	0
r1030	1	11	2004	2	-0.62	0.62	m142	5	5.76	-0.76	142	0.368	87.9	0	0	93.7	0.25	0	0	0
r1116	2	7	2005	2	-0.62	0.62	m142	6	5.76	0.24	162	0.333	88.3	5	3.397508494	92	0.33	0	0	0
r1116	1	11	2005	2	-0.62	0.62	m142	6	5.76	0.24	166	0.417	92.2	13	8.459869848	93.7	0.33	0	0	0
r1182	2	1	2005	2	-0.62	0.62	m142	6	5.76	0.24	131	0.344	91.8	7	4.575163399	93.6	0	0	0	0
r1182	4	12	2005	2	-0.62	0.62	m142	6	5.76	0.24	128	0.344	91.1	10	6.586169045	93.5	0	0	0	0
r818	3	7	2005	1	0.4	0.6	m143	4	3.45	0.55	224	0.295	91.2	10	6.578947368	93.6	0	1	0.4	0.6
r818	3	11	2005	1	0.4	0.6	m143	4	3.45	0.55	228	0.313	91.1	14	9.220636663	93.7	0	1	0.4	0.6
r867	4	9	2005	2	0.4	-0.4	m143	4	3.45	0.55	187	0.33	91.6	4	2.620087336	93.8	0	0	0.4	-0.4
r867	4	12	2005	2	0.4	-0.4	m143	4	3.45	0.55	190	0.344	90.4	5	3.318584071	93.4	0	0	0.4	-0.4
r896	3	3	2004	2	0.4	-0.4	m143	3	3.45	-0.45	214	0.264	86.6	4	2.771362587	93.6	0	0	0.4	-0.4
r896	2	7	2004	2	0.4	-0.4	m143	3	3.45	-0.45	218	0.278	81.9	10	7.326007326	90	0	0	0.4	-0.4
r896	2	11	2004	2	0.4	-0.4	m143	3	3.45	-0.45	222	0.278	83.5	10	7.185628743	93.8	0	0	0.4	-0.4
r950	2	7	2004	2	0.4	-0.4	m143	3	3.45	-0.45	179	0.264	92.2	10	6.507592191	93.5	0	0	0.4	-0.4
r950	2	11	2004	2	0.4	-0.4	m143	3	3.45	-0.45	183	0.354	92.6	21	13.60691145	93.6	0	0	0.4	-0.4
r1023	5	3	2004	1	0.4	0.6	m143	3	3.45	-0.45	136	0.375	92.3	11	7.150595883	93.7	0	1	0.4	0.6
r1023	4	7	2004	1	0.4	0.6	m143	3	3.45	-0.45	140	0.271	86.2	1	0.696055684	93.7	0	1	0.4	0.6
r1023	2	11	2004	1	0.4	0.6	m143	3	3.45	-0.45	144	0.34	91.2	2	1.315789474	93.1	0	1	0.4	0.6
r1088	1	7	2005	2	0.4	-0.4	m143	4	3.45	0.55	173	0.323	88.3	0	0	93.7	0	0	0.4	-0.4
r1088	5	12	2005	2	0.4	-0.4	m143	4	3.45	0.55	162	0.382	91.6	3	1.965065502	93.8	0	0	0.4	-0.4
r909	4	3	2004	2	-0.111111111	0.111111111	m144	3	3	0	201	0.278	88.9	13	8.773903262	93.7	0.5	0	0.166666667	-0.166666667
r909	3	7	2004	2	-0.111111111	0.111111111	m144	3	3	0	205	0.285	87.1	13	8.955223881	93.7	0.5	0	0.166666667	-0.166666667
r909	2	11	2004	2	-0.111111111	0.111111111	m144	3	3	0	209	0.278	89.6	15	10.04464286	91	0.5	0	0.166666667	-0.166666667
r931	2	3	2004	2	-0.111111111	0.111111111	m144	3	3	0	189	0.271	91.1	7	4.610318332	93.8	0	0	0.166666667	-0.166666667
r952	2	3	2004	0	-0.111111111	-0.888888889	m144	3	3	0	173	0.285	83.5	9	6.467065868	93.8	0.67	0	0.166666667	-0.166666667
r971	1	3	2004	2	-0.111111111	0.111111111	m144	3	3	0	162	0.347	91.2	6	3.947368421	93.7	0.33	0	0.166666667	-0.166666667
r971	1	7	2004	2	-0.111111111	0.111111111	m144	3	3	0	166	0.264	91.5	6	3.93442623	93.8	0.33	0	0.166666667	-0.166666667
r1028	3	3	2004	2	-0.111111111	0.111111111	m144	3	3	0	134	0.361	93.8	9	5.756929638	93.8	0.5	0	0.166666667	-0.166666667
r1028	2	7	2004	2	-0.111111111	0.111111111	m144	3	3	0	138	0.278	92.7	10	6.472491909	93.6	0.5	0	0.166666667	-0.166666667
r1028	2	11	2004	2	-0.111111111	0.111111111	m144	3	3	0	142	0.285	75.2	14	11.17021277	93.6	0.5	0	0.166666667	-0.166666667
r1198	1	3	2004	2	-0.111111111	0.111111111	m144	3	3	0	216	0.285	86.7	1	0.692041522	93.7	1	1	0.166666667	0.833333333
r1198	2	7	2004	2	-0.111111111	0.111111111	m144	3	3	0	220	0.285	87.8	0	0	93.7	1	1	0.166666667	0.833333333
r891	2	7	2005	2	-0.045454545	0.045454545	m145	4	3.363636364	0.636363636	184	0.247	91.2	9	5.921052632	94	0	0	0	0
r891	2	11	2005	2	-0.045454545	0.045454545	m145	4	3.363636364	0.636363636	188	0.24	92.7	1	0.647249191	93.7	0	0	0	0
r923	4	3	2004	2	-0.045454545	0.045454545	m145	3	3.363636364	-0.363636364	193	0.354	90	10	6.666666667	93.7	0.75	0	0	0
r923	2	7	2004	2	-0.045454545	0.045454545	m145	3	3.363636364	-0.363636364	197	0.34	88.1	7	4.767309875	93.6	0.75	0	0	0
r923	2	11	2004	2	-0.045454545	0.045454545	m145	3	3.363636364	-0.363636364	201	0.278	86.9	7	4.833141542	93.7	0.75	0	0	0
r951	4	11	2004	0	-0.045454545	-0.954545455	m145	3	3.363636364	-0.363636364	168	0.347	90.4	4	2.654867257	93.9	0.5	0	0	0
r964	4	3	2004	2	-0.045454545	0.045454545	m145	3	3.363636364	-0.363636364	165	0.264	90.6	10	6.622516556	93.8	0.5	0	0	0
r964	2	7	2004	2	-0.045454545	0.045454545	m145	3	3.363636364	-0.363636364	169	0.278	89.1	4	2.693602694	93.8	0.5	0	0	0
r1042	3	3	2004	2	-0.045454545	0.045454545	m145	3	3.363636364	-0.363636364	129	0.271	92.6	8	5.183585313	93.7	0.25	0	0	0
r1042	2	7	2004	2	-0.045454545	0.045454545	m145	3	3.363636364	-0.363636364	133	0.285	89.5	4	2.681564246	92.5	0.25	0	0	0
r1042	2	11	2004	2	-0.045454545	0.045454545	m145	3	3.363636364	-0.363636364	137	0.271	89.2	0	0	93.7	0.25	0	0	0
r1051	2	3	2004	2	-0.045454545	0.045454545	m145	3	3.363636364	-0.363636364	125	0.333	89.5	6	4.022346369	93.7	0	0	0	0
r1051	2	7	2004	2	-0.045454545	0.045454545	m145	3	3.363636364	-0.363636364	129	0.271	92.4	10	6.493506494	93.7	0	0	0	0
r1051	2	11	2004	2	-0.045454545	0.045454545	m145	3	3.363636364	-0.363636364	133	0.285	81.6	0	0	92.6	0	0	0	0
r1147	3	7	2005	2	-0.045454545	0.045454545	m145	4	3.363636364	0.636363636	145	0.34	92.2	10	6.507592191	93.7	0.5	0	0	0
r1147	3	11	2005	2	-0.045454545	0.045454545	m145	4	3.363636364	0.636363636	149	0.229	86.8	4	2.764976959	93.7	0.5	0	0	0
r752	3	7	2006	2	-0.170731707	0.170731707	m146	9	8	1	197	0.347	91.8	27	17.64705882	93.7	0	0	-0.097560976	0.097560976
r752	3	11	2006	2	-0.170731707	0.170731707	m146	9	8	1	201	0.302	91.6	25	16.37554585	93.7	0	0	-0.097560976	0.097560976
r778	3	7	2006	0	-0.170731707	-0.829268293	m146	9	8	1	173	0.458	92.4	0	0	93.7	0	-1	-0.097560976	-0.902439024
r781	1	7	2006	0	-0.170731707	-0.829268293	m146	9	8	1	171	0.351	92.4	1	0.649350649	93.7	0	-1	-0.097560976	-0.902439024
r799	3	7	2006	2	-0.170731707	0.170731707	m146	9	8	1	139	0.451	91.7	5	3.271537623	93.7	0	0	-0.097560976	0.097560976
r799	2	11	2006	2	-0.170731707	0.170731707	m146	9	8	1	143	0.313	91.2	1	0.657894737	93.7	0	0	-0.097560976	0.097560976
r808	4	9	2005	0	-0.170731707	-0.829268293	m146	8	8	0	223	0.299	84	6	4.285714286	90.5	0.33	0	-0.097560976	0.097560976
r808	4	12	2005	0	-0.170731707	-0.829268293	m146	8	8	0	226	0.299	85.5	3	2.105263158	92	0.33	0	-0.097560976	0.097560976
r841	5	9	2005	2	-0.170731707	0.170731707	m146	8	8	0	200	0.472	90.7	5	3.307607497	93.7	0.25	0	-0.097560976	0.097560976
r841	5	12	2005	2	-0.170731707	0.170731707	m146	8	8	0	203	0.399	84.8	2	1.41509434	93.5	0.25	0	-0.097560976	0.097560976
r919	1	3	2004	2	-0.170731707	0.170731707	m146	7	8	-1	194	0.34	89.6	5	3.348214286	93.8	0.25	0	-0.097560976	0.097560976
r919	1	7	2004	2	-0.170731707	0.170731707	m146	7	8	-1	198	0.278	87.1	13	8.955223881	93.8	0.25	0	-0.097560976	0.097560976
r919	1	11	2004	2	-0.170731707	0.170731707	m146	7	8	-1	202	0.271	88	11	7.5	93.6	0.25	0	-0.097560976	0.097560976
r983	3	3	2004	2	-0.170731707	0.170731707	m146	7	8	-1	154	0.375	91.8	9	5.882352941	93.5	0.25	0	-0.097560976	0.097560976
r983	3	7	2004	2	-0.170731707	0.170731707	m146	7	8	-1	158	0.354	91.5	14	9.180327869	93.4	0.25	0	-0.097560976	0.097560976
r983	3	11	2004	2	-0.170731707	0.170731707	m146	7	8	-1	162	0.347	84.9	22	15.54770318	93.7	0.25	0	-0.097560976	0.097560976
r1043	1	3	2004	0	-0.170731707	-0.829268293	m146	7	8	-1	128	0.361	88.8	6	4.054054054	93.8	0.25	0	-0.097560976	0.097560976
r1089	2	3	2005	2	-0.170731707	0.170731707	m146	8	8	0	153	0.347	87.8	6	4.10022779	93.8	0	0	-0.097560976	0.097560976
r1089	4	4	2005	2	-0.170731707	0.170731707	m146	8	8	0	154	0.368	84.9	4	2.826855124	93.9	0	0	-0.097560976	0.097560976
r1089	5	5	2005	2	-0.170731707	0.170731707	m146	8	8	0	155	0.403	87.9	2	1.365187713	93.5	0	0	-0.097560976	0.097560976
r1089	6	6	2005	2	-0.170731707	0.170731707	m146	8	8	0	156	0.344	82.5	3	2.181818182	93.7	0	0	-0.097560976	0.097560976
r1089	6	7	2005	2	-0.170731707	0.170731707	m146	8	8	0	157	0.337	90.3	3	1.993355482	93.8	0	0	-0.097560976	0.097560976
r1089	5	7	2005	2	-0.170731707	0.170731707	m146	8	8	0	173	0.323	91.9	18	11.75190424	93.7	0	0	-0.097560976	0.097560976
r1089	6	9	2005	2	-0.170731707	0.170731707	m146	8	8	0	159	0.326	90.7	2	1.323042999	93.8	0	0	-0.097560976	0.097560976
r1089	6	10	2005	2	-0.170731707	0.170731707	m146	8	8	0	160	0.326	92.2	2	1.301518438	93.6	0	0	-0.097560976	0.097560976
r1089	6	11	2005	2	-0.170731707	0.170731707	m146	8	8	0	161	0.396	90.4	3	1.991150442	93.8	0	0	-0.097560976	0.097560976
r1089	5	11	2005	2	-0.170731707	0.170731707	m146	8	8	0	177	0.306	92	42	27.39130435	93.8	0	0	-0.097560976	0.097560976
r1089	6	13	2005	2	-0.170731707	0.170731707	m146	8	8	0	163	0.323	86.9	4	2.761795167	93.7	0	0	-0.097560976	0.097560976
r1089	6	14	2005	2	-0.170731707	0.170731707	m146	8	8	0	164	0.326	92.5	5	3.243243243	93.7	0	0	-0.097560976	0.097560976
r1089	6	15	2005	2	-0.170731707	0.170731707	m146	8	8	0	165	0.333	92.6	4	2.591792657	93.7	0	0	-0.097560976	0.097560976
r1089	6	16	2005	2	-0.170731707	0.170731707	m146	8	8	0	166	0.344	93.6	5	3.205128205	93.6	0	0	-0.097560976	0.097560976
r1150	1	7	2005	2	-0.170731707	0.170731707	m146	8	8	0	145	0.417	92.4	12	7.792207792	93.9	0	0	-0.097560976	0.097560976
r1150	5	12	2005	2	-0.170731707	0.170731707	m146	8	8	0	135	0.323	93.6	8	5.128205128	93.6	0	0	-0.097560976	0.097560976
r862	2	7	2005	2	0.166666667	-0.166666667	m147	6	5.833333333	0.166666667	200	0.243	91.3	8	5.257393209	93.6	0.33	0	0.5	-0.5
r862	3	11	2005	2	0.166666667	-0.166666667	m147	6	5.833333333	0.166666667	204	0.403	92.4	14	9.090909091	93.2	0.33	0	0.5	-0.5
r908	1	3	2004	1	0.166666667	0.833333333	m147	5	5.833333333	-0.833333333	201	0.361	92.4	10	6.493506494	93.8	1	1	0.5	0.5
r1070	5	9	2005	2	0.166666667	-0.166666667	m147	6	5.833333333	0.166666667	168	0.313	91	6	3.956043956	93.7	0.67	0	0.5	-0.5
r1070	5	12	2005	2	0.166666667	-0.166666667	m147	6	5.833333333	0.166666667	171	0.375	91.4	6	3.938730853	93.6	0.67	0	0.5	-0.5
r1177	2	7	2005	2	0.166666667	-0.166666667	m147	6	5.833333333	0.166666667	139	0.25	91.8	9	5.882352941	93.5	1	1	0.5	0.5
r1177	2	11	2005	2	0.166666667	-0.166666667	m147	6	5.833333333	0.166666667	143	0.25	90.2	11	7.317073171	93.7	1	1	0.5	0.5
r967	2	3	2004	2	0.272727273	-0.272727273	m148	4	4	0	165	0.264	87.8	0	0	93.7	0.5	0	0.272727273	-0.272727273
r967	1	7	2004	2	0.272727273	-0.272727273	m148	4	4	0	169	0.278	88.7	0	0	93.5	0.5	0	0.272727273	-0.272727273
r967	1	11	2004	2	0.272727273	-0.272727273	m148	4	4	0	173	0.292	86.5	0	0	93.7	0.5	0	0.272727273	-0.272727273
r1055	2	3	2004	1	0.272727273	0.727272727	m148	4	4	0	124	0.292	90.4	7	4.646017699	93.8	0.25	1	0.272727273	0.727272727
r1055	3	3	2004	1	0.272727273	0.727272727	m148	4	4	0	128	0.278	87.1	6	4.133180253	91.5	0.25	1	0.272727273	0.727272727
r1055	1	11	2004	1	0.272727273	0.727272727	m148	4	4	0	132	0.285	88.4	2	1.357466063	93.7	0.25	1	0.272727273	0.727272727
r1200	3	3	2004	2	0.272727273	-0.272727273	m148	4	4	0	215	0.292	91.3	0	0	93.7	0	0	0.272727273	-0.272727273
r1200	2	7	2004	2	0.272727273	-0.272727273	m148	4	4	0	219	0.306	91	0	0	93.6	0	0	0.272727273	-0.272727273
r1200	2	11	2004	2	0.272727273	-0.272727273	m148	4	4	0	223	0.292	87.9	0	0	93.6	0	0	0.272727273	-0.272727273
r611	4	6	2009	0	-1	0	m149	1	1	0	160	0.326	93.6	2	1.282051282	93.6	0	-1	-1	0
r611	3	7	2009	0	-1	0	m149	1	1	0	175	0.389	92	15	9.782608696	93.5	0	-1	-1	0
r611	3	9	2009	0	-1	0	m149	1	1	0	177	0.438	88.8	33	22.2972973	92.2	0	-1	-1	0
r611	3	11	2009	0	-1	0	m149	1	1	0	179	0.41	90.6	28	18.54304636	93.1	0	-1	-1	0
r611	4	14	2009	0	-1	0	m149	1	1	0	168	0.34	92	4	2.608695652	93.6	0	-1	-1	0
r631	5	1	2009	0	-1	0	m149	1	1	0	128	0.368	87.6	8	5.479452055	93.2	0	-1	-1	0
r631	2	7	2009	0	-1	0	m149	1	1	0	134	0.438	89.1	5	3.367003367	89.1	0	-1	-1	0
r631	2	9	2009	0	-1	0	m149	1	1	0	136	0.438	87.8	15	10.25056948	93.3	0	-1	-1	0
r631	2	11	2009	0	-1	0	m149	1	1	0	138	0.375	84.6	9	6.382978723	92.2	0	-1	-1	0
r631	5	15	2009	0	-1	0	m149	1	1	0	125	0.417	83.9	0	0	91.8	0	-1	-1	0
r446	3	7	2011	1	0.2	0.8	m150	3	2.6	0.4	207	0.301	89.5	8	5.363128492	90	0.5	1	0.2	0.8
r482	4	7	2011	1	0.2	0.8	m150	3	2.6	0.4	171	0.624	90	10	6.666666667	90	0	1	0.2	0.8
r482	4	11	2011	1	0.2	0.8	m150	3	2.6	0.4	175	0.467	88.5	30	20.33898305	90	0	1	0.2	0.8
r580	3	8	2010	0	0.2	-1.2	m150	2	2.6	-0.6	154	0.448	88.8	29	19.59459459	90	0	-1	0.2	-1.2
r563	2	7	2010	0	-1	0	m151	1	1	0	180	0.458	84.2	14	9.976247031	90	0	-1	-0.4	-0.6
r563	2	11	2010	0	-1	0	m151	1	1	0	184	0.302	78.9	17	12.92775665	90	0	-1	-0.4	-0.6
r581	1	7	2010	0	-1	0	m151	1	1	0	144	0.385	79.3	10	7.566204288	90	NA	0	-0.4	0.4
r581	1	9	2010	0	-1	0	m151	1	1	0	146	NA	83.5	11	7.904191617	90	NA	0	-0.4	0.4
r442	2	7	2011	1	-0.2	1.2	m152	2	2	0	208	0.422	86.7	9	6.228373702	90	0	1	-0.2	1.2
r442	2	11	2011	1	-0.2	1.2	m152	2	2	0	212	0.417	85.7	5	3.500583431	90	0	1	-0.2	1.2
r493	3	7	2011	0	-0.2	-0.8	m152	2	2	0	168	0.349	90	32	21.33333333	90	0	-1	-0.2	-0.8
r493	3	11	2011	0	-0.2	-0.8	m152	2	2	0	172	0.386	88.7	21	14.20518602	90	0	-1	-0.2	-0.8
r461	3	7	2011	2	-0.2	0.2	m153	2	2	0	192	0.281	84	16	11.42857143	90	0	0	-0.2	0.2
r461	3	11	2011	2	-0.2	0.2	m153	2	2	0	196	0.354	88.8	20	13.51351351	90	0	0	-0.2	0.2
r503	5	7	2011	2	-0.2	0.2	m153	2	2	0	156	0.292	88.9	16	10.79865017	90	0	0	-0.2	0.2
r503	4	11	2011	2	-0.2	0.2	m153	2	2	0	160	0.299	88.3	11	7.474518686	90	0	0	-0.2	0.2
r530	3	7	2011	0	-0.2	-0.8	m153	2	2	0	129	0.344	88.9	11	7.424071991	90	0	-1	-0.2	-0.8
r535	5	7	2011	0	-0.666666667	-0.333333333	m154	2	1.222222222	0.777777778	126	0.313	85.4	12	8.430913349	90	0	-1	-0.666666667	-0.333333333
r535	5	11	2011	0	-0.666666667	-0.333333333	m154	2	1.222222222	0.777777778	130	0.458	41.69	10	14.39194051	42.59	0	-1	-0.666666667	-0.333333333
r549	2	7	2010	0	-0.666666667	-0.333333333	m154	1	1.222222222	-0.222222222	214	0.26	73.6	8	6.52173913	75.5	0	-1	-0.666666667	-0.333333333
r549	2	11	2010	0	-0.666666667	-0.333333333	m154	1	1.222222222	-0.222222222	218	0.271	86.7	23	15.91695502	90	0	-1	-0.666666667	-0.333333333
r565	5	7	2010	0	-0.666666667	-0.333333333	m154	1	1.222222222	-0.222222222	178	0.323	88.5	27	18.30508475	90.1	0	-1	-0.666666667	-0.333333333
r565	5	11	2010	0	-0.666666667	-0.333333333	m154	1	1.222222222	-0.222222222	182	0.288	88	27	18.40909091	90	0	-1	-0.666666667	-0.333333333
r582	5	10	2010	2	-0.666666667	0.666666667	m154	1	1.222222222	-0.222222222	144	0.375	89	23	15.50561798	90	0	0	-0.666666667	0.666666667
r582	5	12	2010	2	-0.666666667	0.666666667	m154	1	1.222222222	-0.222222222	146	NA	87.5	33	22.62857143	90	0	0	-0.666666667	0.666666667
r448	3	7	2011	1	-0.142857143	1.142857143	m155	2	2	0	207	0.707	90	15	10	90	1	1	0.714285714	0.285714286
r486	3	7	2011	0	-0.142857143	-0.857142857	m155	2	2	0	170	0.447	89.3	7	4.70324748	90	0.67	0	0.714285714	-0.714285714
r486	3	11	2011	0	-0.142857143	-0.857142857	m155	2	2	0	174	0.346	88.3	0	0	90	0.67	0	0.714285714	-0.714285714
r505	2	7	2011	1	-0.142857143	1.142857143	m155	2	2	0	155	0.32	89.4	10	6.711409396	90	0	1	0.714285714	0.285714286
r505	2	11	2011	1	-0.142857143	1.142857143	m155	2	2	0	159	0.351	88.6	17	11.51241535	90	0	1	0.714285714	0.285714286
r527	2	7	2011	0	-0.142857143	-0.857142857	m155	2	2	0	131	0.419	90	11	7.333333333	90	1	1	0.714285714	0.285714286
r527	2	11	2011	0	-0.142857143	-0.857142857	m155	2	2	0	135	0.375	87	14	9.655172414	90	1	1	0.714285714	0.285714286
r90	1	7	2014	0	-0.318181818	-0.681818182	m156	5	3.431818182	1.568181818	201	0.292	77.3	4	3.104786546	90	0	-1	-0.181818182	-0.818181818
r90	1	11	2014	0	-0.318181818	-0.681818182	m156	5	3.431818182	1.568181818	205	0.39	84.4	4	2.843601896	90	0	-1	-0.181818182	-0.818181818
r154	5	7	2014	2	-0.318181818	0.318181818	m156	5	3.431818182	1.568181818	163	0.222	88.5	16	10.84745763	90	0	0	-0.181818182	0.181818182
r154	5	11	2014	2	-0.318181818	0.318181818	m156	5	3.431818182	1.568181818	167	0.227	86.5	2	1.387283237	90	0	0	-0.181818182	0.181818182
r206	3	7	2014	0	-0.318181818	-0.681818182	m156	5	3.431818182	1.568181818	125	0.259	87.9	16	10.92150171	90	0	-1	-0.181818182	-0.818181818
r206	3	11	2014	0	-0.318181818	-0.681818182	m156	5	3.431818182	1.568181818	129	0.258	86.8	28	19.35483871	90	0	-1	-0.181818182	-0.818181818
r230	4	6	2013	1	-0.318181818	1.318181818	m156	4	3.431818182	0.568181818	192	0.427	90	6	4	90	0	1	-0.181818182	1.181818182
r230	2	7	2013	1	-0.318181818	1.318181818	m156	4	3.431818182	0.568181818	207	0.628	74.9	0	0	90	0	1	-0.181818182	1.181818182
r230	2	11	2013	1	-0.318181818	1.318181818	m156	4	3.431818182	0.568181818	211	0.429	87.7	0	0	90	0	1	-0.181818182	1.181818182
r250	5	6	2013	2	-0.318181818	0.318181818	m156	4	3.431818182	0.568181818	182	0.345	87.7	1	0.684150513	90	0.2	0	-0.181818182	0.181818182
r250	5	7	2013	2	-0.318181818	0.318181818	m156	4	3.431818182	0.568181818	197	0.264	89	18	12.13483146	90	0.2	0	-0.181818182	0.181818182
r250	5	11	2013	2	-0.318181818	0.318181818	m156	4	3.431818182	0.568181818	201	0.393	88.8	35	23.64864865	90	0.2	0	-0.181818182	0.181818182
r282	3	6	2013	2	-0.318181818	0.318181818	m156	4	3.431818182	0.568181818	151	0.414	78.7	2	1.524777637	90	0.33	0	-0.181818182	0.181818182
r282	2	7	2013	2	-0.318181818	0.318181818	m156	4	3.431818182	0.568181818	166	0.458	88.6	3	2.031602709	90	0.33	0	-0.181818182	0.181818182
r282	2	11	2013	2	-0.318181818	0.318181818	m156	4	3.431818182	0.568181818	170	0.41	86.8	0	0	90	0.33	0	-0.181818182	0.181818182
r299	4	6	2013	2	-0.318181818	0.318181818	m156	4	3.431818182	0.568181818	144	0.361	77.4	3	2.325581395	90	0.2	0	-0.181818182	0.181818182
r299	5	7	2013	2	-0.318181818	0.318181818	m156	4	3.431818182	0.568181818	159	0.515	90	15	10	90	0.2	0	-0.181818182	0.181818182
r338	1	7	2013	1	-0.318181818	1.318181818	m156	4	3.431818182	0.568181818	128	0.365	87.7	2	1.368301026	90	0	1	-0.181818182	1.181818182
r338	1	11	2013	1	-0.318181818	1.318181818	m156	4	3.431818182	0.568181818	132	0.516	84	3	2.142857143	90	0	1	-0.181818182	1.181818182
r343	3	7	2013	0	-0.318181818	-0.681818182	m156	4	3.431818182	0.568181818	126	0.295	88.4	7	4.751131222	90	0	-1	-0.181818182	-0.818181818
r343	1	11	2013	0	-0.318181818	-0.681818182	m156	4	3.431818182	0.568181818	130	0.29	81.8	4	2.93398533	90	0	-1	-0.181818182	-0.818181818
r353	3	7	2012	2	-0.318181818	0.318181818	m156	3	3.431818182	-0.431818182	235	0.442	86.6	11	7.621247113	87.8	0.8	0	-0.181818182	0.181818182
r353	3	11	2012	2	-0.318181818	0.318181818	m156	3	3.431818182	-0.431818182	239	0.421	87.3	7	4.810996564	90	0.8	0	-0.181818182	0.181818182
r354	3	7	2012	1	-0.318181818	1.318181818	m156	3	3.431818182	-0.431818182	235	0.519	72.4	8	6.629834254	76.3	0.5	1	-0.181818182	1.181818182
r354	3	11	2012	1	-0.318181818	1.318181818	m156	3	3.431818182	-0.431818182	239	0.444	88.6	25	16.93002257	90	0.5	1	-0.181818182	1.181818182
r373	4	12	2012	0	-0.318181818	-0.681818182	m156	3	3.431818182	-0.431818182	201	0.725	82	0	0	90.2	0	-1	-0.181818182	-0.818181818
r385	4	6	2012	0	-0.318181818	-0.681818182	m156	3	3.431818182	-0.431818182	183	0.24	89	8	5.393258427	91.6	0	-1	-0.181818182	-0.818181818
r385	2	7	2012	0	-0.318181818	-0.681818182	m156	3	3.431818182	-0.431818182	199	0.71	87.2	8	5.504587156	90	0	-1	-0.181818182	-0.818181818
r385	2	11	2012	0	-0.318181818	-0.681818182	m156	3	3.431818182	-0.431818182	203	0.259	87.2	11	7.568807339	90.1	0	-1	-0.181818182	-0.818181818
r405	3	6	2012	0	-0.318181818	-0.681818182	m156	3	3.431818182	-0.431818182	158	0.365	87.1	0	0	90	0.33	0	-0.181818182	0.181818182
r405	3	7	2012	0	-0.318181818	-0.681818182	m156	3	3.431818182	-0.431818182	174	0.613	81.9	1	0.732600733	90	0.33	0	-0.181818182	0.181818182
r405	1	11	2012	0	-0.318181818	-0.681818182	m156	3	3.431818182	-0.431818182	178	0.715	84.8	0	0	90	0.33	0	-0.181818182	0.181818182
r423	5	6	2012	2	-0.318181818	0.318181818	m156	3	3.431818182	-0.431818182	141	0.295	90	3	2	90	0	0	-0.181818182	0.181818182
r423	4	7	2012	2	-0.318181818	0.318181818	m156	3	3.431818182	-0.431818182	157	0.24	88.2	30	20.40816327	90	0	0	-0.181818182	0.181818182
r423	4	11	2012	2	-0.318181818	0.318181818	m156	3	3.431818182	-0.431818182	161	0.228	81.6	32	23.52941176	90	0	0	-0.181818182	0.181818182
r551	3	7	2010	0	-0.318181818	-0.681818182	m156	1	3.431818182	-2.431818182	211	0.365	76.4	26	20.41884817	78	0	-1	-0.181818182	-0.818181818
r551	3	7	2010	0	-0.318181818	-0.681818182	m156	1	3.431818182	-2.431818182	211	0.253	89	35	23.59550562	90	0	-1	-0.181818182	-0.818181818
r566	4	7	2010	0	-0.318181818	-0.681818182	m156	1	3.431818182	-2.431818182	176	0.323	88.8	28	18.91891892	90	0.5	0	-0.181818182	0.181818182
r566	4	11	2010	0	-0.318181818	-0.681818182	m156	1	3.431818182	-2.431818182	180	0.333	88.5	41	27.79661017	90	0.5	0	-0.181818182	0.181818182
r585	2	10	2010	0	-0.318181818	-0.681818182	m156	1	3.431818182	-2.431818182	137	0.444	87.9	12	8.19112628	90	0	-1	-0.181818182	-0.818181818
r437	4	6	2011	0	-1	0	m157	2	2	0	199	0.303	87.8	6	4.10022779	90	0	-1	-0.428571429	-0.571428571
r437	4	7	2011	0	-1	0	m157	2	2	0	212	0.294	82.3	21	15.30984204	90	0	-1	-0.428571429	-0.571428571
r437	3	11	2011	0	-1	0	m157	2	2	0	216	0.325	85.6	21	14.71962617	90	0	-1	-0.428571429	-0.571428571
r476	3	7	2011	0	-1	0	m157	2	2	0	173	0.267	86.7	18	12.4567474	90	0.67	0	-0.428571429	0.428571429
r476	3	11	2011	0	-1	0	m157	2	2	0	177	0.327	88.5	19	12.88135593	90	0.67	0	-0.428571429	0.428571429
r531	4	7	2011	0	-1	0	m157	2	2	0	129	0.501	89.5	5	3.351955307	90	0.33	0	-0.428571429	0.428571429
r531	4	11	2011	0	-1	0	m157	2	2	0	133	0.367	84.8	22	15.56603774	90	0.33	0	-0.428571429	0.428571429
r583	3	9	2010	0	-1	0	m158	1	1	0	137	0.444	74.7	18	14.45783133	90	1	1	1	0
r355	4	7	2012	2	-0.8	0.8	m159	3	2.9	0.1	235	0.439	99	10	6.060606061	100.7	0.2	0	-0.3	0.3
r355	4	11	2012	2	-0.8	0.8	m159	3	2.9	0.1	239	0.3	87.4	14	9.610983982	90	0.2	0	-0.3	0.3
r379	3	7	2012	0	-0.8	-0.2	m159	3	2.9	0.1	195	0.267	87.5	10	6.857142857	90	0.4	0	-0.3	0.3
r379	3	11	2012	0	-0.8	-0.2	m159	3	2.9	0.1	199	0.272	88.4	21	14.25339367	90	0.4	0	-0.3	0.3
r425	5	6	2012	0	-0.8	-0.2	m159	3	2.9	0.1	139	0.292	88.2	6	4.081632653	90	0	-1	-0.3	-0.7
r425	4	7	2012	0	-0.8	-0.2	m159	3	2.9	0.1	156	0.363	80.4	15	11.19402985	90	0	-1	-0.3	-0.7
r425	4	11	2012	0	-0.8	-0.2	m159	3	2.9	0.1	160	0.375	88.8	15	10.13513514	90	0	-1	-0.3	-0.7
r429	2	12	2011	0	-0.8	-0.2	m159	2	2.9	-0.9	218	0.494	90	4	2.666666667	90	1	1	-0.3	1.3
r478	2	7	2011	1	0	1	m160	2	2	0	172	0.385	85.3	7	4.923798359	90	1	1	0	1
r478	2	11	2011	1	0	1	m160	2	2	0	176	0.453	89.5	11	7.374301676	90	1	1	0	1
r528	3	7	2011	0	0	-1	m160	2	2	0	130	0.61	90	12	8	90	0	-1	0	-1
r528	3	11	2011	0	0	-1	m160	2	2	0	134	0.406	87.7	22	15.05131129	90	0	-1	0	-1
r481	4	7	2011	1	1	0	m161	2	2	0	171	0.451	86.1	11	7.665505226	90	0	1	1	0
r481	3	11	2011	1	1	0	m161	2	2	0	175	0.464	47.3	13	16.49048626	51	0	1	1	0
r89	4	7	2014	1	-0.428571429	1.428571429	m162	5	3.071428571	1.928571429	202	0.296	88.9	16	10.79865017	90	0.25	1	-0.285714286	1.285714286
r89	3	11	2014	1	-0.428571429	1.428571429	m162	5	3.071428571	1.928571429	206	0.315	88	35	23.86363636	90	0.25	1	-0.285714286	1.285714286
r158	3	7	2014	0	-0.428571429	-0.571428571	m162	5	3.071428571	1.928571429	161	0.387	87.1	25	17.22158439	90	0	-1	-0.285714286	-0.714285714
r158	3	11	2014	0	-0.428571429	-0.571428571	m162	5	3.071428571	1.928571429	165	0.259	87.3	13	8.934707904	90	0	-1	-0.285714286	-0.714285714
r213	4	6	2013	0	-0.428571429	-0.571428571	m162	4	3.071428571	0.928571429	201	0.272	84.3	6	4.270462633	90	0	-1	-0.285714286	-0.714285714
r213	2	7	2013	0	-0.428571429	-0.571428571	m162	4	3.071428571	0.928571429	216	0.332	87.1	10	6.888633754	90	0	-1	-0.285714286	-0.714285714
r213	2	11	2013	0	-0.428571429	-0.571428571	m162	4	3.071428571	0.928571429	220	0.29	88.9	11	7.424071991	90	0	-1	-0.285714286	-0.714285714
r266	4	6	2013	0	-0.428571429	-0.571428571	m162	4	3.071428571	0.928571429	161	0.312	83.9	1	0.715137068	90	0	-1	-0.285714286	-0.714285714
r266	4	7	2013	0	-0.428571429	-0.571428571	m162	4	3.071428571	0.928571429	177	0.247	87	13	8.965517241	90	0	-1	-0.285714286	-0.714285714
r266	3	11	2013	0	-0.428571429	-0.571428571	m162	4	3.071428571	0.928571429	181	0.314	87	19	13.10344828	90	0	-1	-0.285714286	-0.714285714
r352	3	7	2012	1	-0.428571429	1.428571429	m162	3	3.071428571	-0.071428571	235	0.364	103.8	26	15.02890173	105.9	0.25	1	-0.285714286	1.285714286
r352	3	11	2012	1	-0.428571429	1.428571429	m162	3	3.071428571	-0.071428571	239	0.375	74	14	11.35135135	90	0.25	1	-0.285714286	1.285714286
r389	3	6	2012	2	-0.428571429	0.428571429	m162	3	3.071428571	-0.071428571	181	0.272	85.6	5	3.504672897	90	0	0	-0.285714286	0.285714286
r389	5	7	2012	2	-0.428571429	0.428571429	m162	3	3.071428571	-0.071428571	196	0.272	88.7	11	7.440811725	90	0	0	-0.285714286	0.285714286
r389	4	11	2012	2	-0.428571429	0.428571429	m162	3	3.071428571	-0.071428571	200	0.287	90	26	17.33333333	90	0	0	-0.285714286	0.285714286
r400	3	6	2012	0	-0.428571429	-0.571428571	m162	3	3.071428571	-0.071428571	163	0.467	70.3	7	5.974395448	90	0	-1	-0.285714286	-0.714285714
r400	3	12	2012	0	-0.428571429	-0.571428571	m162	3	3.071428571	-0.071428571	169	0.268	98.9	0	0	98.9	0	-1	-0.285714286	-0.714285714
r439	2	6	2011	0	-0.428571429	-0.571428571	m162	2	3.071428571	-1.071428571	196	0.489	55.5	2	2.162162162	57.4	0.5	0	-0.285714286	0.285714286
r439	2	7	2011	0	-0.428571429	-0.571428571	m162	2	3.071428571	-1.071428571	209	0.738	84.3	7	4.982206406	90	0.5	0	-0.285714286	0.285714286
r439	2	11	2011	0	-0.428571429	-0.571428571	m162	2	3.071428571	-1.071428571	213	0.304	89.1	9	6.060606061	90	0.5	0	-0.285714286	0.285714286
r489	5	7	2011	1	-0.428571429	1.428571429	m162	2	3.071428571	-1.071428571	170	0.449	88.2	32	21.76870748	90	0.4	1	-0.285714286	1.285714286
r489	5	11	2011	1	-0.428571429	1.428571429	m162	2	3.071428571	-1.071428571	174	0.347	89.4	47	31.54362416	90	0.4	1	-0.285714286	1.285714286
r520	4	7	2011	0	-0.428571429	-0.571428571	m162	2	3.071428571	-1.071428571	131	0.422	88.1	22	14.98297389	90	0	-1	-0.285714286	-0.714285714
r520	4	11	2011	0	-0.428571429	-0.571428571	m162	2	3.071428571	-1.071428571	135	0.44	87.3	27	18.55670103	90	0	-1	-0.285714286	-0.714285714
r557	4	7	2010	0	-0.428571429	-0.571428571	m162	1	3.071428571	-2.071428571	195	0.25	90	43	28.66666667	90	0	-1	-0.285714286	-0.714285714
r557	4	11	2010	0	-0.428571429	-0.571428571	m162	1	3.071428571	-2.071428571	199	0.358	86.8	34	23.50230415	90	0	-1	-0.285714286	-0.714285714
r490	5	6	2011	1	0.2	0.8	m163	2	2	0	169	0.554	89.9	13	8.676307008	90	0.75	1	0.2	0.8
r490	5	7	2011	1	0.2	0.8	m163	2	2	0	170	0.515	71.9	19	15.85535466	71.9	0.75	1	0.2	0.8
r490	5	11	2011	1	0.2	0.8	m163	2	2	0	174	0.675	88.9	18	12.14848144	90	0.75	1	0.2	0.8
r538	4	7	2011	0	0.2	-1.2	m163	2	2	0	125	0.71	87.8	21	14.35079727	90	0	-1	0.2	-1.2
r538	4	11	2011	0	0.2	-1.2	m163	2	2	0	129	0.268	86	28	19.53488372	90	0	-1	0.2	-1.2
r441	3	6	2011	1	1	0	m164	2	2	0	195	0.374	85.1	14	9.870740306	90	0.33	1	1	0
r441	1	7	2011	1	1	0	m164	2	2	0	209	0.735	90	0	0	90	0.33	1	1	0
r233	5	6	2013	2	0.166666667	-0.166666667	m165	4	3.5	0.5	190	0.374	85	3	2.117647059	90	0.8	0	0.333333333	-0.333333333
r233	5	7	2013	2	0.166666667	-0.166666667	m165	4	3.5	0.5	205	0.267	87.9	12	8.19112628	90	0.8	0	0.333333333	-0.333333333
r233	3	11	2013	2	0.166666667	-0.166666667	m165	4	3.5	0.5	209	0.615	87	4	2.75862069	90	0.8	0	0.333333333	-0.333333333
r276	5	6	2013	1	0.166666667	0.833333333	m165	4	3.5	0.5	153	0.372	80.9	2	1.483312732	90	0.4	1	0.333333333	0.666666667
r276	5	7	2013	1	0.166666667	0.833333333	m165	4	3.5	0.5	169	0.391	71.9	19	15.85535466	72.9	0.4	1	0.333333333	0.666666667
r545	3	11	2010	0	0.166666667	-1.166666667	m165	1	3.5	-2.5	215	0.253	88.1	16	10.89670829	90	0.67	0	0.333333333	-0.333333333
r444	4	7	2011	1	-0.2	1.2	m166	2	1.6	0.4	207	0.708	85.4	29	20.37470726	90	0.75	1	0.2	0.8
r444	3	11	2011	1	-0.2	1.2	m166	2	1.6	0.4	211	0.724	87.3	30	20.6185567	90	0.75	1	0.2	0.8
r487	3	7	2011	1	-0.2	1.2	m166	2	1.6	0.4	170	0.513	88.7	12	8.117249154	90	NA	1	0.2	0.8
r487	3	11	2011	1	-0.2	1.2	m166	2	1.6	0.4	174	0.413	87.2	32	22.01834862	90	NA	1	0.2	0.8
r529	3	7	2011	0	-0.2	-0.8	m166	2	1.6	0.4	129	0.264	86	17	11.86046512	90	0.5	0	0.2	-0.2
r529	3	11	2011	0	-0.2	-0.8	m166	2	1.6	0.4	133	0.552	88.5	24	16.27118644	90	0.5	0	0.2	-0.2
r558	3	7	2010	0	-0.2	-0.8	m166	1	1.6	-0.6	194	0.344	86.6	22	15.24249423	90	0.67	0	0.2	-0.2
r558	3	11	2010	0	-0.2	-0.8	m166	1	1.6	-0.6	198	0.368	87.6	28	19.17808219	90	0.67	0	0.2	-0.2
r576	2	6	2010	0	-0.2	-0.8	m166	1	1.6	-0.6	156	0.556	88.9	14	9.448818898	90	0	-1	0.2	-1.2
r576	2	12	2010	0	-0.2	-0.8	m166	1	1.6	-0.6	162	0.299	89.3	7	4.70324748	90	0	-1	0.2	-1.2
r92	4	7	2014	0	-0.230769231	-0.769230769	m167	5	2.884615385	2.115384615	197	0.332	88.1	11	7.491486947	90	0	-1	0.153846154	-1.153846154
r92	4	11	2014	0	-0.230769231	-0.769230769	m167	5	2.884615385	2.115384615	201	0.478	87.9	21	14.33447099	90	0	-1	0.153846154	-1.153846154
r234	5	6	2013	1	-0.230769231	1.230769231	m167	4	2.884615385	1.115384615	190	0.34	79.2	8	6.060606061	84.4	0.2	1	0.153846154	0.846153846
r234	4	7	2013	1	-0.230769231	1.230769231	m167	4	2.884615385	1.115384615	205	0.265	87.3	17	11.6838488	90	0.2	1	0.153846154	0.846153846
r234	4	11	2013	1	-0.230769231	1.230769231	m167	4	2.884615385	1.115384615	209	0.613	89.1	11	7.407407407	90	0.2	1	0.153846154	0.846153846
r285	4	6	2013	1	-0.230769231	1.230769231	m167	4	2.884615385	1.115384615	150	0.57	87.7	4	2.736602052	90	0	1	0.153846154	0.846153846
r285	3	7	2013	1	-0.230769231	1.230769231	m167	4	2.884615385	1.115384615	165	0.506	89.4	25	16.77852349	90	0	1	0.153846154	0.846153846
r285	3	11	2013	1	-0.230769231	1.230769231	m167	4	2.884615385	1.115384615	169	0.393	88.8	11	7.432432432	90	0	1	0.153846154	0.846153846
r365	5	6	2012	2	-0.230769231	0.230769231	m167	3	2.884615385	0.115384615	211	0.263	81.8	4	2.93398533	90	0	0	0.153846154	-0.153846154
r365	5	7	2012	2	-0.230769231	0.230769231	m167	3	2.884615385	0.115384615	226	0.336	87.4	19	13.04347826	90	0	0	0.153846154	-0.153846154
r365	5	11	2012	2	-0.230769231	0.230769231	m167	3	2.884615385	0.115384615	230	0.374	89.5	32	21.45251397	90	0	0	0.153846154	-0.153846154
r397	4	6	2012	2	-0.230769231	0.230769231	m167	3	2.884615385	0.115384615	171	0.244	88.6	5	3.386004515	90	0	0	0.153846154	-0.153846154
r397	3	7	2012	2	-0.230769231	0.230769231	m167	3	2.884615385	0.115384615	187	0.639	87.9	0	0	90	0	0	0.153846154	-0.153846154
r397	3	11	2012	2	-0.230769231	0.230769231	m167	3	2.884615385	0.115384615	191	0.268	82.4	14	10.19417476	90	0	0	0.153846154	-0.153846154
r451	4	7	2011	0	-0.230769231	-0.769230769	m167	2	2.884615385	-0.884615385	203	0.319	89.3	13	8.734602464	90	0.67	0	0.153846154	-0.153846154
r451	3	11	2011	0	-0.230769231	-0.769230769	m167	2	2.884615385	-0.884615385	207	0.786	86.6	20	13.85681293	90	0.67	0	0.153846154	-0.153846154
r498	3	7	2011	0	-0.230769231	-0.769230769	m167	2	2.884615385	-0.884615385	162	0.367	87.6	13	8.904109589	90	0.33	0	0.153846154	-0.153846154
r498	3	11	2011	0	-0.230769231	-0.769230769	m167	2	2.884615385	-0.884615385	166	0.275	88.1	10	6.810442679	90	0.33	0	0.153846154	-0.153846154
r539	2	7	2011	0	-0.230769231	-0.769230769	m167	2	2.884615385	-0.884615385	124	0.427	88	11	7.5	90	0.75	0	0.153846154	-0.153846154
r539	2	11	2011	0	-0.230769231	-0.769230769	m167	2	2.884615385	-0.884615385	128	0.373	88.7	10	6.764374295	90	0.75	0	0.153846154	-0.153846154
r561	4	7	2010	0	-0.230769231	-0.769230769	m167	1	2.884615385	-1.884615385	193	0.264	87.4	17	11.67048055	90	0.5	0	0.153846154	-0.153846154
r561	4	11	2010	0	-0.230769231	-0.769230769	m167	1	2.884615385	-1.884615385	197	0.385	84.9	21	14.8409894	90	0.5	0	0.153846154	-0.153846154
r586	2	10	2010	0	-0.230769231	-0.769230769	m167	1	2.884615385	-1.884615385	136	0.417	70.9	14	11.84767278	71.6	0.33	0	0.153846154	-0.153846154
r434	2	7	2011	0	-1	0	m168	2	2	0	218	0.428	83.4	12	8.633093525	90	0	-1	-1	0
r492	4	7	2011	1	1	0	m169	1	1	0	169	0.328	86	14	9.76744186	90	0	1	1	0
r492	4	11	2011	1	1	0	m169	1	1	0	173	0.264	88.4	25	16.96832579	90	0	1	1	0
r62	2	7	2014	0	0	-1	m170	4	2.4	1.6	224	0.272	88.5	7	4.745762712	90	0.5	0	0.028571429	-0.028571429
r111	3	7	2014	2	0	0	m170	4	2.4	1.6	186	0.372	88.8	12	8.108108108	90	0	0	0.028571429	-0.028571429
r111	3	11	2014	2	0	0	m170	4	2.4	1.6	190	0.262	56.3	10	10.65719361	59.6	0	0	0.028571429	-0.028571429
r202	3	7	2014	2	0	0	m170	4	2.4	1.6	120	0.583	87.5	9	6.171428571	90	0	0	0.028571429	-0.028571429
r202	2	11	2014	2	0	0	m170	4	2.4	1.6	124	0.517	72	0	0	78.4	0	0	0.028571429	-0.028571429
r225	3	7	2013	1	0	1	m170	3	2.4	0.6	206	0.302	89.5	15	10.05586592	90	0.33	1	0.028571429	0.971428571
r225	3	11	2013	1	0	1	m170	3	2.4	0.6	210	0.379	87.4	23	15.78947368	90	0.33	1	0.028571429	0.971428571
r287	5	6	2013	2	0	0	m170	3	2.4	0.6	150	0.278	86.1	3	2.090592334	90	0.4	0	0.028571429	-0.028571429
r287	4	7	2013	2	0	0	m170	3	2.4	0.6	166	0.251	77.2	16	12.43523316	80.8	0.4	0	0.028571429	-0.028571429
r287	4	11	2013	2	0	0	m170	3	2.4	0.6	170	0.26	86.9	24	16.570771	90	0.4	0	0.028571429	-0.028571429
r336	5	6	2013	2	0	0	m170	3	2.4	0.6	116	0.603	90	6	4	90	0.4	0	0.028571429	-0.028571429
r336	3	7	2013	2	0	0	m170	3	2.4	0.6	132	0.305	90	11	7.333333333	90	0.4	0	0.028571429	-0.028571429
r336	2	11	2013	2	0	0	m170	3	2.4	0.6	136	0.338	86.8	4	2.764976959	90	0.4	0	0.028571429	-0.028571429
r359	5	6	2012	2	0	0	m170	2	2.4	-0.4	219	0.374	89.9	2	1.334816463	92.9	0.2	0	0.028571429	-0.028571429
r359	4	7	2012	2	0	0	m170	2	2.4	-0.4	234	0.693	100.4	4	2.390438247	108.4	0.2	0	0.028571429	-0.028571429
r380	3	6	2012	2	0	0	m170	2	2.4	-0.4	187	0.267	91.6	9	5.895196507	91.6	0	0	0.028571429	-0.028571429
r380	1	7	2012	2	0	0	m170	2	2.4	-0.4	203	0.329	88.6	8	5.417607223	90	0	0	0.028571429	-0.028571429
r380	1	11	2012	2	0	0	m170	2	2.4	-0.4	207	0.285	84.7	0	0	90	0	0	0.028571429	-0.028571429
r411	5	6	2012	2	0	0	m170	2	2.4	-0.4	146	0.372	87.8	1	0.683371298	87.8	0	0	0.028571429	-0.028571429
r411	3	7	2012	2	0	0	m170	2	2.4	-0.4	162	0.232	90	6	4	90	0	0	0.028571429	-0.028571429
r411	3	11	2012	2	0	0	m170	2	2.4	-0.4	166	0.221	87.8	0	0	90	0	0	0.028571429	-0.028571429
r415	5	6	2012	2	0	0	m170	2	2.4	-0.4	145	0.303	75.6	1	0.793650794	90	0.8	0	0.028571429	-0.028571429
r415	5	7	2012	2	0	0	m170	2	2.4	-0.4	161	0.708	85.9	11	7.683352736	90	0.8	0	0.028571429	-0.028571429
r415	5	11	2012	2	0	0	m170	2	2.4	-0.4	165	0.715	86.3	6	4.171494786	90	0.8	0	0.028571429	-0.028571429
r445	3	7	2011	1	0	1	m170	1	2.4	-1.4	207	0.483	89.3	13	8.734602464	90	0.2	1	0.028571429	0.971428571
r445	3	11	2011	1	0	1	m170	1	2.4	-1.4	211	0.404	87.4	9	6.178489703	90	0.2	1	0.028571429	0.971428571
r483	4	7	2011	0	0	-1	m170	1	2.4	-1.4	171	0.378	87.7	19	12.99885975	90	0	-1	0.028571429	-1.028571429
r483	4	11	2011	0	0	-1	m170	1	2.4	-1.4	175	0.324	89.1	13	8.754208754	90	0	-1	0.028571429	-1.028571429
r521	4	7	2011	0	0	-1	m170	1	2.4	-1.4	132	0.346	83.4	30	21.58273381	90	0	-1	0.028571429	-1.028571429
r521	4	11	2011	0	0	-1	m170	1	2.4	-1.4	136	0.281	84.3	18	12.8113879	90	0	-1	0.028571429	-1.028571429
r457	4	7	2011	1	1	0	m171	1	1	0	191	0.402	86.4	7	4.861111111	90	1	1	1	0
r457	3	11	2011	1	1	0	m171	1	1	0	195	0.378	84.1	5	3.567181926	90	1	1	1	0
r454	3	7	2011	0	0	-1	m172	1	1	0	199	0.385	86.4	14	9.722222222	90	0	-1	0	-1
r454	2	11	2011	0	0	-1	m172	1	1	0	203	0.453	87.5	12	8.228571429	90	0	-1	0	-1
r501	3	7	2011	1	0	1	m172	1	1	0	156	0.292	88.8	12	8.108108108	90	0.5	1	0	1
r501	3	11	2011	1	0	1	m172	1	1	0	160	0.64	82.8	3	2.173913043	90	0.5	1	0	1
r494	3	7	2011	0	-1	0	m173	1	1	0	168	0.281	89.1	27	18.18181818	90	0	-1	-1	0
r494	3	11	2011	0	-1	0	m173	1	1	0	172	0.303	88.9	42	28.34645669	90	0	-1	-1	0
r523	2	6	2011	0	-1	0	m173	1	1	0	131	0.344	85.2	12	8.450704225	90	0	-1	-1	0
r523	2	10	2011	0	-1	0	m173	1	1	0	135	0.299	82.6	8	5.811138015	90	0	-1	-1	0
r453	3	7	2011	0	-0.5	-0.5	m174	1	1	0	200	0.385	83.5	7	5.02994012	90	0	-1	-0.5	-0.5
r453	3	11	2011	0	-0.5	-0.5	m174	1	1	0	204	0.487	86.6	20	13.85681293	90	0	-1	-0.5	-0.5
r506	4	7	2011	2	-0.5	0.5	m174	1	1	0	151	0.297	87.5	42	28.8	90	0	0	-0.5	0.5
r506	4	11	2011	2	-0.5	0.5	m174	1	1	0	155	0.513	88.2	13	8.843537415	90	0	0	-0.5	0.5
r488	3	7	2011	1	0	1	m175	1	1	0	170	0.378	90	10	6.666666667	90	0	1	0.5	0.5
r488	3	11	2011	1	0	1	m175	1	1	0	174	0.415	89.3	13	8.734602464	90	0	1	0.5	0.5
r533	2	7	2011	0	0	-1	m175	1	1	0	128	0.378	87.9	7	4.778156997	90	0.67	0	0.5	-0.5
r533	1	11	2011	0	0	-1	m175	1	1	0	132	0.647	81.7	9	6.609547124	90	0.67	0	0.5	-0.5
r70	3	7	2014	2	0	0	m176	4	2.65625	1.34375	212	0.295	88.4	5	3.393665158	90	0	0	0	0
r70	3	11	2014	2	0	0	m176	4	2.65625	1.34375	216	0.251	87.5	4	2.742857143	90	0	0	0	0
r77	3	7	2014	2	0	0	m176	4	2.65625	1.34375	207	0.265	88.1	14	9.53461975	90	0	0	0	0
r77	3	11	2014	2	0	0	m176	4	2.65625	1.34375	211	0.753	88.2	21	14.28571429	90	0	0	0	0
r126	2	7	2014	2	0	0	m176	4	2.65625	1.34375	178	0.333	89	3	2.02247191	90	0.25	0	0	0
r126	2	11	2014	2	0	0	m176	4	2.65625	1.34375	182	0.489	82.2	3	2.189781022	90	0.25	0	0	0
r146	4	7	2014	1	0	1	m176	4	2.65625	1.34375	172	0.297	87.9	16	10.92150171	90	0	1	0	1
r146	4	11	2014	1	0	1	m176	4	2.65625	1.34375	176	0.447	86.9	36	24.8561565	90	0	1	0	1
r191	4	7	2014	2	0	0	m176	4	2.65625	1.34375	137	0.385	89.4	17	11.40939597	90	0.4	0	0	0
r191	3	11	2014	2	0	0	m176	4	2.65625	1.34375	141	0.364	86.9	14	9.666283084	90	0.4	0	0	0
r232	3	6	2013	1	0	1	m176	3	2.65625	0.34375	192	0.745	88	5	3.409090909	90	0	1	0	1
r232	3	7	2013	1	0	1	m176	3	2.65625	0.34375	206	0.45	71.8	10	8.356545961	75.6	0	1	0	1
r232	3	11	2013	1	0	1	m176	3	2.65625	0.34375	210	0.268	89.3	13	8.734602464	90	0	1	0	1
r288	4	6	2013	2	0	0	m176	3	2.65625	0.34375	150	0.278	85.8	2	1.398601399	90	0.25	0	0	0
r288	4	7	2013	2	0	0	m176	3	2.65625	0.34375	165	0.26	88.3	22	14.94903737	90	0.25	0	0	0
r288	4	11	2013	2	0	0	m176	3	2.65625	0.34375	169	0.26	88.3	18	12.23103058	90	0.25	0	0	0
r339	4	7	2013	1	0	1	m176	3	2.65625	0.34375	129	0.288	89.1	14	9.427609428	90	0	1	0	1
r339	3	11	2013	1	0	1	m176	3	2.65625	0.34375	133	0.294	88.7	19	12.85231116	90	0	1	0	1
r346	4	7	2012	2	0	0	m176	2	2.65625	-0.65625	231	0.256	85.4	7	4.918032787	93.4	0	0	0	0
r346	4	11	2012	2	0	0	m176	2	2.65625	-0.65625	235	0.279	89.2	17	11.43497758	90	0	0	0	0
r349	2	7	2012	2	0	0	m176	2	2.65625	-0.65625	240	0.288	86	0	0	90	0	0	0	0
r387	4	6	2012	0	0	-1	m176	2	2.65625	-0.65625	182	0.266	95.2	4	2.521008403	99.8	0	-1	0	-1
r387	3	7	2012	0	0	-1	m176	2	2.65625	-0.65625	197	0.288	85	15	10.58823529	90	0	-1	0	-1
r387	3	11	2012	0	0	-1	m176	2	2.65625	-0.65625	201	0.294	88.6	20	13.54401806	90.6	0	-1	0	-1
r447	4	7	2011	1	0	1	m176	1	2.65625	-1.65625	207	0.399	89.4	20	13.42281879	90	0.25	1	0	1
r447	4	11	2011	1	0	1	m176	1	2.65625	-1.65625	211	0.278	88	9	6.136363636	90	0.25	1	0	1
r495	3	7	2011	0	0	-1	m176	1	2.65625	-1.65625	168	0.281	88.5	12	8.13559322	90	0	-1	0	-1
r495	3	11	2011	0	0	-1	m176	1	2.65625	-1.65625	172	0.311	83.1	19	13.71841155	84.6	0	-1	0	-1
r534	4	7	2011	0	0	-1	m176	1	2.65625	-1.65625	127	0.347	88.5	6	4.06779661	90	0	-1	0	-1
r534	4	11	2011	0	0	-1	m176	1	2.65625	-1.65625	131	0.353	85	2	1.411764706	90	0	-1	0	-1
r409	5	6	2012	2	0	0	m177	2	2	0	146	0.308	82.6	3	2.179176755	90	0.2	0	0	0
r409	5	12	2012	2	0	0	m177	2	2	0	152	0.438	90	3	2	90	0.2	0	0	0
r24	3	7	2015	2	-0.153846154	0.153846154	m178	5	2.538461538	2.461538462	168	0.337	88.2	23	15.6462585	90	0	0	0.076923077	-0.076923077
r24	3	11	2015	2	-0.153846154	0.153846154	m178	5	2.538461538	2.461538462	172	0.447	88.8	27	18.24324324	90	0	0	0.076923077	-0.076923077
r94	2	7	2014	2	-0.153846154	0.153846154	m178	4	2.538461538	1.461538462	196	0.291	86.2	11	7.656612529	90	0	0	0.076923077	-0.076923077
r159	4	7	2014	0	-0.153846154	-0.846153846	m178	4	2.538461538	1.461538462	159	0.241	90	21	14	90	1	1	0.076923077	0.923076923
r159	4	11	2014	0	-0.153846154	-0.846153846	m178	4	2.538461538	1.461538462	163	0.409	90	24	16	90	1	1	0.076923077	0.923076923
r203	3	7	2014	2	-0.153846154	0.153846154	m178	4	2.538461538	1.461538462	120	0.283	88.5	12	8.13559322	90	1	1	0.076923077	0.923076923
r203	2	11	2014	2	-0.153846154	0.153846154	m178	4	2.538461538	1.461538462	124	0.337	86.5	12	8.323699422	90	1	1	0.076923077	0.923076923
r302	4	6	2013	0	-0.153846154	-0.846153846	m178	3	2.538461538	0.461538462	143	0.288	88.6	7	4.740406321	90	0	-1	0.076923077	-1.076923077
r302	4	7	2013	0	-0.153846154	-0.846153846	m178	3	2.538461538	0.461538462	157	0.276	87.1	25	17.22158439	90	0	-1	0.076923077	-1.076923077
r302	4	11	2013	0	-0.153846154	-0.846153846	m178	3	2.538461538	0.461538462	161	0.331	89	20	13.48314607	90	0	-1	0.076923077	-1.076923077
r364	4	6	2012	2	-0.153846154	0.153846154	m178	2	2.538461538	-0.538461538	212	0.325	86.2	4	2.784222738	90	0.5	0	0.076923077	-0.076923077
r364	4	7	2012	2	-0.153846154	0.153846154	m178	2	2.538461538	-0.538461538	226	0.269	89.5	25	16.75977654	90	0.5	0	0.076923077	-0.076923077
r398	5	6	2012	2	-0.153846154	0.153846154	m178	2	2.538461538	-0.538461538	171	0.244	88	6	4.090909091	90	0.4	0	0.076923077	-0.076923077
r398	4	7	2012	2	-0.153846154	0.153846154	m178	2	2.538461538	-0.538461538	187	0.572	88.4	11	7.466063348	90	0.4	0	0.076923077	-0.076923077
r398	4	11	2012	2	-0.153846154	0.153846154	m178	2	2.538461538	-0.538461538	191	0.267	86.6	8	5.542725173	90	0.4	0	0.076923077	-0.076923077
r426	4	6	2012	2	-0.153846154	0.153846154	m178	2	2.538461538	-0.538461538	136	0.282	88.4	12	8.14479638	90	0.5	0	0.076923077	-0.076923077
r426	2	7	2012	2	-0.153846154	0.153846154	m178	2	2.538461538	-0.538461538	152	0.437	85.3	7	4.923798359	90	0.5	0	0.076923077	-0.076923077
r426	1	11	2012	2	-0.153846154	0.153846154	m178	2	2.538461538	-0.538461538	156	0.277	82.4	12	8.737864078	90	0.5	0	0.076923077	-0.076923077
r458	4	7	2011	1	-0.153846154	1.153846154	m178	1	2.538461538	-1.538461538	191	0.399	49	5	6.12244898	55	1	1	0.076923077	0.923076923
r458	1	11	2011	1	-0.153846154	1.153846154	m178	1	2.538461538	-1.538461538	195	0.313	81.8	10	7.334963325	87.1	1	1	0.076923077	0.923076923
r514	3	7	2011	0	-0.153846154	-0.846153846	m178	1	2.538461538	-1.538461538	139	0.355	73.6	24	19.56521739	90	0	-1	0.076923077	-1.076923077
r514	2	11	2011	0	-0.153846154	-0.846153846	m178	1	2.538461538	-1.538461538	143	0.303	76	12	9.473684211	90	0	-1	0.076923077	-1.076923077
r524	2	7	2011	0	-1	0	m179	1	1	0	131	0.347	89.2	14	9.417040359	90	0	-1	-1	0
r524	2	11	2011	0	-1	0	m179	1	1	0	135	0.297	85.6	10	7.009345794	90	0	-1	-1	0
r456	4	7	2011	0	-0.5	-0.5	m180	1	1	0	195	0.31	89.4	46	30.87248322	90	0	-1	-0.5	-0.5
r456	3	11	2011	0	-0.5	-0.5	m180	1	1	0	199	0.307	88.4	20	13.57466063	90	0	-1	-0.5	-0.5
r499	4	7	2011	1	-0.5	1.5	m180	1	1	0	162	0.415	82.9	9	6.513872135	90	1	1	-0.5	1.5
r540	3	9	2011	0	-0.5	-0.5	m180	1	1	0	124	0.315	88.3	37	25.14156285	90	0	-1	-0.5	-0.5
r436	3	7	2011	0	-1	0	m181	1	1	0	216	0.287	87.7	12	8.209806157	90	0	-1	-0.8	-0.2
r436	3	11	2011	0	-1	0	m181	1	1	0	220	0.29	86.2	15	10.44083527	90	0	-1	-0.8	-0.2
r475	3	7	2011	0	-1	0	m181	1	1	0	173	0.46	64.1	9	8.424336973	68.6	0.25	0	-0.8	0.8
r519	2	7	2011	0	-1	0	m181	1	1	0	133	0.556	88.1	13	8.853575482	90	0	-1	-0.8	-0.2
r519	2	11	2011	0	-1	0	m181	1	1	0	137	0.603	90	8	5.333333333	90	0	-1	-0.8	-0.2
r22	2	7	2015	1	-0.2	1.2	m182	5	3.6	1.4	168	0.249	86.4	13	9.027777778	90	0	1	0.3	0.7
r22	2	11	2015	1	-0.2	1.2	m182	5	3.6	1.4	172	0.349	83.6	0	0	90	0	1	0.3	0.7
r64	4	11	2014	0	-0.2	-0.8	m182	4	3.6	0.4	226	0.344	85.4	25	17.56440281	90	0.25	0	0.3	-0.3
r115	5	7	2014	2	-0.2	0.2	m182	4	3.6	0.4	183	0.365	89.7	23	15.38461538	90	0	0	0.3	-0.3
r115	4	11	2014	2	-0.2	0.2	m182	4	3.6	0.4	187	0.391	89.1	34	22.8956229	90	0	0	0.3	-0.3
r166	2	11	2014	1	-0.2	1.2	m182	4	3.6	0.4	153	0.389	85	10	7.058823529	90	0	1	0.3	0.7
r242	3	7	2013	0	-0.2	-0.8	m182	3	3.6	-0.6	204	0.288	90	17	11.33333333	90	0.2	0	0.3	-0.3
r286	5	6	2013	0	-0.2	-0.8	m182	3	3.6	-0.6	151	0.41	84.3	9	6.40569395	90	0	-1	0.3	-1.3
r536	1	11	2011	0	-0.2	-0.8	m182	1	3.6	-2.6	129	0.337	65.4	3	2.752293578	90	1	1	0.3	0.7
r16	2	7	2015	2	-0.6	0.6	m183	5	3.04	1.96	180	0.378	86.5	1	0.693641618	89	0	0	-0.28	0.28
r16	1	11	2015	2	-0.6	0.6	m183	5	3.04	1.96	184	0.313	84.1	1	0.713436385	90	0	0	-0.28	0.28
r21	4	7	2015	0	-0.6	-0.4	m183	5	3.04	1.96	170	0.309	86.9	16	11.04718067	90	0	-1	-0.28	-0.72
r21	2	11	2015	0	-0.6	-0.4	m183	5	3.04	1.96	174	0.278	85.1	5	3.525264395	90	0	-1	-0.28	-0.72
r162	3	7	2014	1	-0.6	1.6	m183	4	3.04	0.96	155	0.307	88.1	8	5.448354143	90	0	1	-0.28	1.28
r162	3	11	2014	1	-0.6	1.6	m183	4	3.04	0.96	159	0.306	88.4	24	16.28959276	90	0	1	-0.28	1.28
r209	4	7	2014	0	-0.6	-0.4	m183	4	3.04	0.96	114	0.324	86.3	4	2.780996524	90	0.5	0	-0.28	0.28
r209	2	11	2014	0	-0.6	-0.4	m183	4	3.04	0.96	118	0.358	89.3	4	2.687569989	90	0.5	0	-0.28	0.28
r214	4	6	2013	0	-0.6	-0.4	m183	3	3.04	-0.04	200	0.405	87	5	3.448275862	90	0.25	0	-0.28	0.28
r214	2	7	2013	0	-0.6	-0.4	m183	3	3.04	-0.04	214	0.367	79.1	0	0	90	0.25	0	-0.28	0.28
r214	1	11	2013	0	-0.6	-0.4	m183	3	3.04	-0.04	218	0.317	90	0	0	90	0.25	0	-0.28	0.28
r319	3	6	2013	0	-0.6	-0.4	m183	3	3.04	-0.04	133	0.442	90	3	2	90	0.33	0	-0.28	0.28
r319	2	7	2013	0	-0.6	-0.4	m183	3	3.04	-0.04	148	0.281	88.7	7	4.735062007	90	0.33	0	-0.28	0.28
r319	2	11	2013	0	-0.6	-0.4	m183	3	3.04	-0.04	152	0.724	89.4	0	0	90	0.33	0	-0.28	0.28
r362	4	6	2012	0	-0.6	-0.4	m183	2	3.04	-1.04	213	0.288	82.8	3	2.173913043	90.3	0	-1	-0.28	-0.72
r362	4	7	2012	0	-0.6	-0.4	m183	2	3.04	-1.04	227	0.444	98.5	18	10.96446701	99.8	0	-1	-0.28	-0.72
r362	4	11	2012	0	-0.6	-0.4	m183	2	3.04	-1.04	231	0.249	88.4	20	13.57466063	90	0	-1	-0.28	-0.72
r401	2	6	2012	0	-0.6	-0.4	m183	2	3.04	-1.04	174	0.566	90	12	8	90	0	-1	-0.28	-0.72
r401	2	7	2012	0	-0.6	-0.4	m183	2	3.04	-1.04	188	0.565	88.6	18	12.18961625	90	0	-1	-0.28	-0.72
r401	2	11	2012	0	-0.6	-0.4	m183	2	3.04	-1.04	192	0.313	88.7	10	6.764374295	90	0	-1	-0.28	-0.72
r427	3	6	2012	2	-0.6	0.6	m183	2	3.04	-1.04	134	0.316	88.8	5	3.378378378	90	0.25	0	-0.28	0.28
r427	2	7	2012	2	-0.6	0.6	m183	2	3.04	-1.04	151	0.459	87.9	9	6.14334471	90	0.25	0	-0.28	0.28
r427	2	11	2012	2	-0.6	0.6	m183	2	3.04	-1.04	155	0.681	75.1	14	11.18508655	90	0.25	0	-0.28	0.28
r153	1	7	2014	2	-0.3	0.3	m184	4	2.45	1.55	163	0.293	88.5	6	4.06779661	90	0	0	-0.125	0.125
r153	1	11	2014	2	-0.3	0.3	m184	4	2.45	1.55	167	0.441	89.2	24	16.14349776	90	0	0	-0.125	0.125
r204	4	7	2014	0	-0.3	-0.7	m184	4	2.45	1.55	126	0.472	88	15	10.22727273	90	0	-1	-0.125	-0.875
r204	3	11	2014	0	-0.3	-0.7	m184	4	2.45	1.55	130	0.724	87.2	10	6.880733945	90	0	-1	-0.125	-0.875
r211	4	6	2013	0	-0.3	-0.7	m184	3	2.45	0.55	214	0.29	90	4	2.666666667	90	0.25	0	-0.125	0.125
r226	4	7	2013	1	-0.3	1.3	m184	3	2.45	0.55	192	0.358	90	0	0	90	0	1	-0.125	1.125
r226	3	7	2013	1	-0.3	1.3	m184	3	2.45	0.55	205	0.347	80.7	0	0	90	0	1	-0.125	1.125
r226	2	11	2013	1	-0.3	1.3	m184	3	2.45	0.55	209	0.27	83.3	0	0	90	0	1	-0.125	1.125
r251	5	6	2013	0	-0.3	-0.7	m184	3	2.45	0.55	182	0.267	86.1	5	3.484320557	90	0	-1	-0.125	-0.875
r251	1	7	2013	0	-0.3	-0.7	m184	3	2.45	0.55	197	0.36	88.8	12	8.108108108	90	0	-1	-0.125	-0.875
r251	1	11	2013	0	-0.3	-0.7	m184	3	2.45	0.55	201	0.344	87	15	10.34482759	90	0	-1	-0.125	-0.875
r297	5	6	2013	2	-0.3	0.3	m184	3	2.45	0.55	146	0.281	85.7	9	6.301050175	90	0.25	0	-0.125	0.125
r297	2	7	2013	2	-0.3	0.3	m184	3	2.45	0.55	161	0.266	42.4	22	31.13207547	42.4	0.25	0	-0.125	0.125
r297	2	11	2013	2	-0.3	0.3	m184	3	2.45	0.55	165	0.258	81.5	9	6.625766871	90	0.25	0	-0.125	0.125
r304	4	6	2013	0	-0.3	-0.7	m184	3	2.45	0.55	143	0.292	88.6	0	0	90	0.25	0	-0.125	0.125
r304	2	7	2013	0	-0.3	-0.7	m184	3	2.45	0.55	158	0.269	89.8	0	0	90	0.25	0	-0.125	0.125
r304	2	11	2013	0	-0.3	-0.7	m184	3	2.45	0.55	162	0.392	86.3	0	0	90	0.25	0	-0.125	0.125
r327	4	6	2013	2	-0.3	0.3	m184	3	2.45	0.55	119	0.299	88.1	0	0	90	0	0	-0.125	0.125
r327	4	12	2013	2	-0.3	0.3	m184	3	2.45	0.55	125	0.292	93.3	0	0	95	0	0	-0.125	0.125
r340	1	7	2013	2	-0.3	0.3	m184	3	2.45	0.55	129	0.288	89.3	9	6.047032475	90	0.25	0	-0.125	0.125
r366	5	6	2012	2	-0.3	0.3	m184	2	2.45	-0.45	211	0.27	86.3	5	3.476245655	90	0	0	-0.125	0.125
[truncated: 761 more rows]
